# Supplementary material for: Crystal structure of di-μ-chlorido-bis­{chlorido­[(−)-5,6-pinenebi­pyridine]­cobalt(II)} aqua­dichlorido[(−)-5,6-pinenebi­pyridine]cobalt(II)
Source: Acta Crystallogr E Crystallogr Commun. 2022 Apr 5;78(Pt 5):464–7. doi: 10.1107/S2056989022003589 (PMC9069521; doi:10.1107/S2056989022003589)
Supplement: Supplementary file 1 [file e-78-00464-sup1.cif]

##############################################################################
#                                                                            #
# This CIF contains the data in a paper accepted for publication in          #
# Acta Crystallographica Section E. It conforms to the requirements of       #
# Notes for Authors for Acta Crystallographica Section E, and has been       #
# peer reviewed under the auspices of the IUCr Commission on Journals.       #
#                                                                            #
# Full details of the Crystallographic Information File format               #
# are given in the paper "The Crystallographic Information File (CIF):       #
# a New Standard Archive File for Crystallography" by S. R. Hall, F. H.      #
# Allen and I. D. Brown [Acta Cryst. (1991), A47, 655-685].                  #
#                                                                            #
# The current version of the core CIF dictionary is obtainable from          #
# ftp://ftp.iucr.org/pub/cif_core.dic.                                       #
#                                                                            #
# Software is freely available for graphical display of the structure(s)     #
# in this CIF. For information consult the CIF software page                 #
# http://www.iucr.org/resources/cif/software.                                #
#                                                                            #
# This file may be used for bona fide research purposes within the           #
# scientific community so long as proper attribution is given to the journal # 
# article from which it was obtained.                                        #
#                                                                            #
##############################################################################
data_I
_audit_creation_method
;
Olex2 1.3
(compiled 2020.11.12 svn.r5f609507 for OlexSys, GUI svn.r6272)
;
_journal_date_recd_electronic     2022-02-15
_journal_date_accepted     2022-03-29
_journal_name_full     'Acta Crystallographica, Section E'
_journal_year     2022
_journal_volume     78
_journal_issue      5
_journal_page_first     0
_journal_page_last     0
_journal_paper_category     GM
_journal_paper_doi     10.1107/S2056989022003589
_journal_coeditor_code     WM5636
_publ_contact_author_name     'Olimpia Mamula Steiner'
_publ_contact_author_address
;
University of Applied Sciences of Western Switzerland, HES-SO, HEIA-FR
Boulevard de P\'erolles 80
CH-1700 Fribourg
Switzerland
;
_publ_contact_author_email     olimpia.mamulasteiner@hefr.ch
_publ_contact_author_fax     '+41 26 429 6600'
_publ_contact_author_phone     '+41 26 429 6704'
_publ_section_title
;
Crystal structure of
di-\m-chlorido-bis{chlorido[(--)-5,6-pinenebipyridine]cobalt(II)}
aquadichlorido[(--)-5,6-pinenebipyridine]cobalt(II)
;
loop_
    _publ_author_name
    _publ_author_footnote
    _publ_author_address
    'Varisco, Massimo' .
;
University of Applied Sciences of Western Switzerland, HES-SO, HEIA-FR
Boulevard de P\'erolles 80
CH-1700 Fribourg
Switzerland
;
    'Crochet, Aurelien' .
;
Universit\'e de Fribourg
D\'epartement de Chimie
Chemin du Mus\'ee 9
CH-1700 Fribourg
Switzerland
;
    'Mamula Steiner, Olimpia' .
;
University of Applied Sciences of Western Switzerland, HES-SO, HEIA-FR
Boulevard de P\'erolles 80
CH-1700 Fribourg
Switzerland
;
_publ_section_synopsis
;
The crystal structure of the title compound comprises two different Co^II^
complexes, one mononuclear and the other dinuclear, with the enantiopure,
bidentate (--)-5,6-pinenebipyridine ligand. All three coordination polyhedra
around the Co^II^ cations are distorted trigonal bipyramids.
;
_chemical_name_systematic
;
Di-\m-chlorido-bis{chlorido[(--)-5,6-pinenebipyridine]cobalt(II)}
aquadichlorido[(--)-5,6-pinenebipyridine]cobalt(II)
;
_chemical_name_common     ?
_chemical_formula_moiety     'C34 H36 Cl4 Co2 N4, C17 H20 Cl2 Co N2 O'
_chemical_formula_sum     'C51 H56 Cl6 Co3 N6 O'
_chemical_formula_iupac
                         '[Co2 Cl4 (C17 H18 N2)2] [Co Cl2 (C17 H18 N2) (H2 O1)]'
_chemical_formula_weight     1158.50
_chemical_melting_point     ?
_chemical_absolute_configuration     .
_space_group_crystal_system     orthorhombic
_space_group_name_H-M_alt     'P 21 21 21'
_space_group_name_Hall     'P 2ac 2ab'
loop_
    _space_group_symop_operation_xyz
    'x, y, z'
    '-x+1/2, -y, z+1/2'
    'x+1/2, -y+1/2, -z'
    '-x, y+1/2, -z+1/2'
_cell_length_a     8.5470(4)
_cell_length_b     22.0971(9)
_cell_length_c     26.9407(12)
_cell_angle_alpha     90
_cell_angle_beta     90
_cell_angle_gamma     90
_cell_volume     5088.1(4)
_cell_formula_units_Z     4
_cell_measurement_reflns_used     32247
_cell_measurement_theta_min     2.59
_cell_measurement_theta_max     68.14
_cell_measurement_temperature     200(2)
_exptl_crystal_description     prism
_exptl_crystal_colour     violet
_exptl_crystal_size_max     0.21
_exptl_crystal_size_mid     0.11
_exptl_crystal_size_min     0.05
_exptl_crystal_density_diffrn     1.512
_exptl_crystal_density_meas     ?
_exptl_crystal_density_method     ?
_exptl_crystal_F_000     2380
_exptl_absorpt_coefficient_mu     10.818
_exptl_absorpt_correction_type     integration
_exptl_absorpt_process_details
;
(<i>X-Red32</i>; Stoe, 2016)
;
_exptl_absorpt_correction_T_min     0.1760
_exptl_absorpt_correction_T_max     0.5231
_exptl_special_details     ?
_diffrn_ambient_temperature     200(2)
_diffrn_source     'Genix-Cu, 3D'
_diffrn_source_power     0.030
_diffrn_source_voltage     50
_diffrn_source_current     0.600
_diffrn_radiation_type     'Cu K\a'
_diffrn_radiation_wavelength     1.54186
_diffrn_radiation_monochromator     'multilayer optic'
_diffrn_measurement_device_type     'Stoe IPDS 2T'
_diffrn_measurement_device     '2-circle diffractometer'
_diffrn_measurement_method     'rotation method, \w scans'
_diffrn_detector     'image plate (34 cm diameter)'
_diffrn_detector_area_resol_mean     6.67
_diffrn_reflns_number     40552
_diffrn_reflns_av_R_equivalents     0.1291
_diffrn_reflns_av_unetI/netI     0.0800
_diffrn_reflns_theta_min     2.586
_diffrn_reflns_theta_max     68.067
_diffrn_reflns_theta_full     68.000
_diffrn_measured_fraction_theta_max     0.982
_diffrn_measured_fraction_theta_full     0.984
_diffrn_reflns_limit_h_min     -10
_diffrn_reflns_limit_h_max     9
_diffrn_reflns_limit_k_min     -25
_diffrn_reflns_limit_k_max     26
_diffrn_reflns_limit_l_min     -31
_diffrn_reflns_limit_l_max     31
_diffrn_radiation_probe     x-ray
_refine_special_details     ?
_reflns_number_total     8979
_reflns_number_gt     7084
_reflns_threshold_expression     'I > 2\s(I)'
_refine_ls_structure_factor_coef     Fsqd
_refine_ls_matrix_type     full
_refine_ls_R_factor_all     0.0745
_refine_ls_R_factor_gt     0.0532
_refine_ls_wR_factor_gt     0.1192
_refine_ls_wR_factor_ref     0.1383
_refine_ls_goodness_of_fit_ref     1.067
_refine_ls_restrained_S_all     1.067
_refine_ls_number_reflns     8979
_refine_ls_number_parameters     617
_refine_ls_number_restraints     0
_refine_ls_hydrogen_treatment     mixed
_refine_ls_weighting_scheme     calc
_refine_ls_weighting_details
             'w=1/[\s^2^(Fo^2^)+(0.0437P)^2^+12.2194P] where P=(Fo^2^+2Fc^2^)/3'
_atom_sites_solution_hydrogens     mixed
_atom_sites_solution_primary     dual
_atom_sites_solution_secondary     ?
_refine_ls_shift/su_max     0.000
_refine_ls_shift/su_mean     0.000
_refine_diff_density_max     0.626
_refine_diff_density_min     -0.513
_refine_ls_extinction_method
;
SHELXL2017/1 (Sheldrick 2015b)
;
_refine_ls_extinction_coef     0.00083(12)
_refine_ls_extinction_expression
                                  'Fc^*^=kFc[1+0.001xFc^2^\l^3^/sin(2\q)]^-1/4^'
_refine_ls_abs_structure_details
;
Flack <i>x</i> determined using 2418 quotients
[(<i>I</i>^+^)-(<i>I</i>^-^)]/[(<i>I</i>^+^)+(<i>I</i>^-^)]
(Parsons <i>et al.</i>, 2013).
;
_refine_ls_abs_structure_Flack     -0.042(4)
loop_
    _atom_type_symbol
    _atom_type_description
    _atom_type_scat_dispersion_real
    _atom_type_scat_dispersion_imag
    _atom_type_scat_source
    'C' 'C' 0.0181 0.0091
                         'International Tables Vol C Tables 4.2.6.8 and 6.1.1.4'
    'H' 'H' 0.0000 0.0000
                         'International Tables Vol C Tables 4.2.6.8 and 6.1.1.4'
    'Cl' 'Cl' 0.3639 0.7018
                         'International Tables Vol C Tables 4.2.6.8 and 6.1.1.4'
    'Co' 'Co' -2.3653 3.6143
                         'International Tables Vol C Tables 4.2.6.8 and 6.1.1.4'
    'N' 'N' 0.0311 0.0180
                         'International Tables Vol C Tables 4.2.6.8 and 6.1.1.4'
    'O' 'O' 0.0492 0.0322
                         'International Tables Vol C Tables 4.2.6.8 and 6.1.1.4'
_computing_data_collection
;
X-Area (Stoe, 2016)
;
_computing_cell_refinement
;
X-Area (Stoe, 2016)
;
_computing_data_reduction
;
X-Red32 (Stoe, 2016)
;
_computing_structure_solution
;
SHELXT (Sheldrick, 2015a)
;
_computing_structure_refinement
;
SHELXL (Sheldrick, 2015b)
;
_computing_molecular_graphics
;
<i>OLEX2</i> (Dolomanov <i>et al.</i>,  2009)
;
_computing_publication_material
;
PLATON (Spek, 2020) and publCIF (Westrip, 2010)
;
loop_
    _atom_site_type_symbol
    _atom_site_label
    _atom_site_fract_x
    _atom_site_fract_y
    _atom_site_fract_z
    _atom_site_U_iso_or_equiv
    _atom_site_adp_type
    _atom_site_calc_flag
    _atom_site_occupancy
    _atom_site_disorder_assembly
    _atom_site_disorder_group
    Co Co1 0.59450(15) 0.33142(6) 0.21719(5) 0.0261(3) Uani d 1 . .
    Co Co2 0.36326(15) 0.20357(6) 0.25146(5) 0.0272(3) Uani d 1 . .
    Co Co3 0.34642(15) 0.50356(6) 0.35583(5) 0.0276(3) Uani d 1 . .
    H H1A 0.494(12) 0.473(4) 0.271(4) 0.041 Uiso d 1 . .
    H H1B 0.518(12) 0.535(5) 0.281(4) 0.041 Uiso d 1 . .
    Cl Cl1 0.4747(3) 0.41998(10) 0.19496(8) 0.0416(6) Uani d 1 . .
    Cl Cl2 0.5387(2) 0.23709(9) 0.18204(8) 0.0335(5) Uani d 1 . .
    Cl Cl3 0.4013(3) 0.30157(10) 0.27947(8) 0.0361(5) Uani d 1 . .
    Cl Cl4 0.4998(3) 0.11977(10) 0.27565(8) 0.0373(5) Uani d 1 . .
    Cl Cl5 0.4083(3) 0.40985(10) 0.38590(9) 0.0416(5) Uani d 1 . .
    Cl Cl6 0.4811(3) 0.58759(10) 0.38148(8) 0.0398(5) Uani d 1 . .
    O O1 0.5059(7) 0.4990(3) 0.2938(2) 0.0365(14) Uani d 1 . .
    N N1 0.7658(8) 0.3446(3) 0.2702(3) 0.0269(15) Uani d 1 . .
    N N2 0.7995(8) 0.3417(3) 0.1717(3) 0.0263(15) Uani d 1 . .
    N N3 0.1742(8) 0.1839(3) 0.2083(2) 0.0279(16) Uani d 1 . .
    N N4 0.1745(8) 0.1953(3) 0.3063(2) 0.0272(15) Uani d 1 . .
    N N5 0.1534(8) 0.5088(3) 0.3085(3) 0.0286(15) Uani d 1 . .
    N N6 0.1529(7) 0.5121(3) 0.4079(2) 0.0247(15) Uani d 1 . .
    C C1 0.7377(10) 0.3510(4) 0.3188(3) 0.032(2) Uani d 1 . .
    H H1 0.633294 0.348141 0.330610 0.038 Uiso calc 1 . .
    C C2 0.8577(12) 0.3618(4) 0.3522(3) 0.041(2) Uani d 1 . .
    H H2 0.835136 0.366735 0.386451 0.049 Uiso calc 1 . .
    C C3 1.0110(11) 0.3653(4) 0.3355(3) 0.034(2) Uani d 1 . .
    H H3 1.094813 0.371669 0.358029 0.041 Uiso calc 1 . .
    C C4 1.0386(10) 0.3593(4) 0.2854(3) 0.032(2) Uani d 1 . .
    H H4 1.142196 0.362691 0.272955 0.039 Uiso calc 1 . .
    C C5 0.9144(10) 0.3483(3) 0.2528(3) 0.0258(17) Uani d 1 . .
    C C6 0.9352(8) 0.3422(3) 0.1989(3) 0.0223(17) Uani d 1 . .
    C C7 1.0783(10) 0.3370(4) 0.1769(3) 0.0303(19) Uani d 1 . .
    H H7 1.170105 0.335479 0.196705 0.036 Uiso calc 1 . .
    C C8 1.0903(10) 0.3339(4) 0.1254(3) 0.0313(19) Uani d 1 . .
    H H8 1.189342 0.329634 0.109810 0.038 Uiso calc 1 . .
    C C9 0.9546(10) 0.3371(4) 0.0976(3) 0.0292(18) Uani d 1 . .
    C C10 0.8095(9) 0.3408(4) 0.1224(3) 0.0251(18) Uani d 1 . .
    C C11 0.6631(10) 0.3451(4) 0.0912(3) 0.032(2) Uani d 1 . .
    H H11A 0.605315 0.382354 0.100103 0.038 Uiso calc 1 . .
    H H11B 0.594716 0.310019 0.098448 0.038 Uiso calc 1 . .
    C C12 0.7014(10) 0.3461(4) 0.0360(3) 0.033(2) Uani d 1 . .
    H H12 0.609579 0.350497 0.013238 0.040 Uiso calc 1 . .
    C C13 0.8383(11) 0.3905(4) 0.0265(3) 0.037(2) Uani d 1 . .
    H H13A 0.840412 0.425698 0.049239 0.044 Uiso calc 1 . .
    H H13B 0.848812 0.403466 -0.008566 0.044 Uiso calc 1 . .
    C C14 0.9509(10) 0.3382(4) 0.0417(3) 0.033(2) Uani d 1 . .
    H H14 1.054115 0.336437 0.024254 0.040 Uiso calc 1 . .
    C C15 0.8196(11) 0.2943(4) 0.0222(3) 0.034(2) Uani d 1 . .
    C C16 0.8006(11) 0.2322(4) 0.0473(3) 0.036(2) Uani d 1 . .
    H H16A 0.708187 0.211769 0.033864 0.054 Uiso calc 1 . .
    H H16B 0.787762 0.237847 0.083197 0.054 Uiso calc 1 . .
    H H16C 0.893754 0.207563 0.040997 0.054 Uiso calc 1 . .
    C C17 0.8308(12) 0.2847(5) -0.0338(3) 0.044(2) Uani d 1 . .
    H H17A 0.918498 0.257568 -0.041212 0.066 Uiso calc 1 . .
    H H17B 0.847684 0.323695 -0.050272 0.066 Uiso calc 1 . .
    H H17C 0.733323 0.266590 -0.045969 0.066 Uiso calc 1 . .
    C C18 0.1847(10) 0.1732(4) 0.1592(3) 0.0292(19) Uani d 1 . .
    H H18 0.283740 0.176303 0.143423 0.035 Uiso calc 1 . .
    C C19 0.0552(10) 0.1578(4) 0.1312(3) 0.034(2) Uani d 1 . .
    H H19 0.066389 0.149282 0.096842 0.041 Uiso calc 1 . .
    C C20 -0.0916(10) 0.1547(4) 0.1534(3) 0.033(2) Uani d 1 . .
    H H20 -0.182621 0.145898 0.134516 0.040 Uiso calc 1 . .
    C C21 -0.1003(10) 0.1649(4) 0.2038(3) 0.0318(19) Uani d 1 . .
    H H21 -0.197951 0.161697 0.220489 0.038 Uiso calc 1 . .
    C C22 0.0331(9) 0.1797(4) 0.2302(3) 0.0264(18) Uani d 1 . .
    C C23 0.0307(9) 0.1907(4) 0.2846(3) 0.0274(18) Uani d 1 . .
    C C24 -0.1050(10) 0.1930(4) 0.3122(3) 0.034(2) Uani d 1 . .
    H H24 -0.203972 0.188426 0.296598 0.041 Uiso calc 1 . .
    C C25 -0.0950(11) 0.2022(4) 0.3632(3) 0.038(2) Uani d 1 . .
    H H25 -0.187522 0.205081 0.382585 0.045 Uiso calc 1 . .
    C C26 0.0491(10) 0.2071(4) 0.3854(3) 0.0314(19) Uani d 1 . .
    C C27 0.1835(9) 0.2034(4) 0.3552(3) 0.0273(18) Uani d 1 . .
    C C28 0.3411(11) 0.2064(5) 0.3802(3) 0.040(2) Uani d 1 . .
    H H28A 0.401156 0.240988 0.366747 0.048 Uiso calc 1 . .
    H H28B 0.400354 0.168884 0.373056 0.048 Uiso calc 1 . .
    C C29 0.3229(12) 0.2137(4) 0.4364(3) 0.040(2) Uani d 1 . .
    H H29 0.423458 0.217251 0.455186 0.048 Uiso calc 1 . .
    C C30 0.2034(12) 0.2649(5) 0.4465(4) 0.045(2) Uani d 1 . .
    H H30A 0.201003 0.296958 0.420834 0.054 Uiso calc 1 . .
    H H30B 0.209118 0.282349 0.480339 0.054 Uiso calc 1 . .
    C C31 0.0764(12) 0.2152(4) 0.4400(3) 0.040(2) Uani d 1 . .
    H H31 -0.019252 0.219355 0.461137 0.047 Uiso calc 1 . .
    C C32 0.2033(12) 0.1683(5) 0.4587(4) 0.042(2) Uani d 1 . .
    C C33 0.1953(14) 0.1045(5) 0.4379(4) 0.053(3) Uani d 1 . .
    H H33A 0.291683 0.082708 0.446264 0.079 Uiso calc 1 . .
    H H33B 0.183686 0.106261 0.401750 0.079 Uiso calc 1 . .
    H H33C 0.105422 0.083267 0.452311 0.079 Uiso calc 1 . .
    C C34 0.2119(15) 0.1650(6) 0.5151(4) 0.060(3) Uani d 1 . .
    H H34A 0.122910 0.141598 0.527733 0.091 Uiso calc 1 . .
    H H34B 0.208541 0.205985 0.528978 0.091 Uiso calc 1 . .
    H H34C 0.309717 0.145238 0.525017 0.091 Uiso calc 1 . .
    C C35 0.1575(11) 0.5104(4) 0.2590(3) 0.035(2) Uani d 1 . .
    H H35 0.256420 0.508368 0.243038 0.043 Uiso calc 1 . .
    C C36 0.0247(11) 0.5150(4) 0.2297(3) 0.040(2) Uani d 1 . .
    H H36 0.032768 0.515822 0.194525 0.048 Uiso calc 1 . .
    C C37 -0.1175(11) 0.5183(5) 0.2523(4) 0.041(2) Uani d 1 . .
    H H37 -0.210136 0.521652 0.233001 0.049 Uiso calc 1 . .
    C C38 -0.1261(11) 0.5167(4) 0.3032(4) 0.039(2) Uani d 1 . .
    H H38 -0.224616 0.519085 0.319403 0.047 Uiso calc 1 . .
    C C39 0.0098(9) 0.5117(4) 0.3307(3) 0.0284(18) Uani d 1 . .
    C C40 0.0108(9) 0.5097(4) 0.3862(3) 0.0278(18) Uani d 1 . .
    C C41 -0.1264(10) 0.5042(4) 0.4130(3) 0.0321(19) Uani d 1 . .
    H H41 -0.224508 0.501035 0.396664 0.039 Uiso calc 1 . .
    C C42 -0.1172(10) 0.5036(4) 0.4646(3) 0.0318(19) Uani d 1 . .
    H H42 -0.209570 0.499709 0.483986 0.038 Uiso calc 1 . .
    C C43 0.0268(10) 0.5086(4) 0.4875(3) 0.0291(18) Uani d 1 . .
    C C44 0.1613(10) 0.5124(4) 0.4574(3) 0.0291(19) Uani d 1 . .
    C C45 0.3188(10) 0.5155(4) 0.4826(3) 0.036(2) Uani d 1 . .
    H H45A 0.373290 0.553019 0.472336 0.043 Uiso calc 1 . .
    H H45B 0.383375 0.480620 0.472063 0.043 Uiso calc 1 . .
    C C46 0.3010(11) 0.5148(4) 0.5391(3) 0.036(2) Uani d 1 . .
    H H46 0.400691 0.518064 0.558356 0.043 Uiso calc 1 . .
    C C47 0.1712(11) 0.5602(4) 0.5540(3) 0.035(2) Uani d 1 . .
    H H47A 0.162442 0.595626 0.531732 0.042 Uiso calc 1 . .
    H H47B 0.174588 0.572696 0.589298 0.042 Uiso calc 1 . .
    C C48 0.0517(10) 0.5089(4) 0.5428(3) 0.033(2) Uani d 1 . .
    H H48 -0.044342 0.507588 0.564008 0.040 Uiso calc 1 . .
    C C49 0.1861(12) 0.4632(4) 0.5563(3) 0.034(2) Uani d 1 . .
    C C50 0.1942(13) 0.4021(4) 0.5297(4) 0.045(2) Uani d 1 . .
    H H50A 0.292556 0.381758 0.538188 0.067 Uiso calc 1 . .
    H H50B 0.189308 0.408512 0.493756 0.067 Uiso calc 1 . .
    H H50C 0.105855 0.376814 0.540143 0.067 Uiso calc 1 . .
    C C51 0.1961(13) 0.4523(5) 0.6124(4) 0.048(3) Uani d 1 . .
    H H51A 0.107222 0.427388 0.622993 0.072 Uiso calc 1 . .
    H H51B 0.193296 0.491166 0.629808 0.072 Uiso calc 1 . .
    H H51C 0.293984 0.431247 0.620174 0.072 Uiso calc 1 . .
loop_
    _atom_site_aniso_label
    _atom_site_aniso_U_11
    _atom_site_aniso_U_22
    _atom_site_aniso_U_33
    _atom_site_aniso_U_12
    _atom_site_aniso_U_13
    _atom_site_aniso_U_23
    Co1 0.0219(7) 0.0243(7) 0.0321(7) 0.0015(5) -0.0018(6) -0.0016(6)
    Co2 0.0223(7) 0.0276(7) 0.0317(7) 0.0009(6) -0.0020(6) 0.0015(6)
    Co3 0.0202(7) 0.0290(7) 0.0335(7) 0.0008(6) -0.0011(6) -0.0008(6)
    Cl1 0.0492(14) 0.0341(11) 0.0416(12) 0.0167(10) -0.0021(11) 0.0008(9)
    Cl2 0.0325(11) 0.0299(10) 0.0382(11) -0.0058(9) 0.0089(9) -0.0055(9)
    Cl3 0.0336(11) 0.0342(11) 0.0404(11) -0.0040(9) 0.0092(10) -0.0076(9)
    Cl4 0.0370(12) 0.0346(11) 0.0402(12) 0.0098(9) -0.0051(10) 0.0038(9)
    Cl5 0.0469(13) 0.0316(11) 0.0463(13) 0.0114(10) 0.0015(11) 0.0020(10)
    Cl6 0.0375(12) 0.0360(11) 0.0460(13) -0.0144(10) -0.0018(10) -0.0004(10)
    O1 0.027(3) 0.040(4) 0.042(4) 0.001(3) 0.004(3) -0.006(3)
    N1 0.022(4) 0.029(4) 0.029(4) -0.004(3) -0.001(3) 0.002(3)
    N2 0.024(4) 0.023(4) 0.032(4) -0.002(3) 0.000(3) -0.001(3)
    N3 0.031(4) 0.023(3) 0.030(4) 0.002(3) 0.001(3) 0.001(3)
    N4 0.024(4) 0.027(4) 0.031(4) 0.002(3) 0.001(3) 0.004(3)
    N5 0.027(4) 0.026(4) 0.033(4) 0.000(3) 0.003(3) 0.001(3)
    N6 0.012(3) 0.029(4) 0.033(4) 0.004(3) 0.003(3) 0.000(3)
    C1 0.031(5) 0.037(5) 0.028(5) -0.005(4) -0.003(4) -0.002(4)
    C2 0.052(6) 0.044(5) 0.027(5) -0.008(5) -0.004(5) 0.001(4)
    C3 0.037(5) 0.027(4) 0.037(5) -0.005(4) -0.017(4) -0.005(4)
    C4 0.023(4) 0.034(5) 0.039(5) -0.003(4) -0.010(4) -0.005(4)
    C5 0.027(4) 0.017(4) 0.033(4) -0.001(3) -0.003(4) -0.002(3)
    C6 0.010(4) 0.022(4) 0.035(4) -0.001(3) -0.002(3) 0.000(3)
    C7 0.020(4) 0.031(4) 0.039(5) -0.001(4) -0.006(4) -0.003(4)
    C8 0.016(4) 0.035(5) 0.043(5) -0.006(4) 0.001(4) -0.003(4)
    C9 0.025(4) 0.029(4) 0.034(5) -0.002(4) -0.001(4) -0.003(4)
    C10 0.017(4) 0.027(4) 0.031(4) 0.009(3) 0.000(3) -0.002(4)
    C11 0.024(4) 0.042(5) 0.029(4) 0.002(4) -0.001(4) 0.003(4)
    C12 0.030(5) 0.034(5) 0.034(5) 0.011(4) -0.009(4) 0.005(4)
    C13 0.034(5) 0.040(5) 0.036(5) 0.002(4) 0.005(4) 0.013(4)
    C14 0.025(5) 0.039(5) 0.035(5) 0.005(4) 0.006(4) 0.003(4)
    C15 0.034(5) 0.037(5) 0.030(4) 0.008(4) -0.007(4) 0.003(4)
    C16 0.038(5) 0.030(5) 0.039(5) -0.002(4) -0.004(4) -0.001(4)
    C17 0.039(6) 0.057(7) 0.036(5) 0.008(5) -0.003(4) 0.004(5)
    C18 0.025(4) 0.028(4) 0.034(5) -0.005(4) -0.001(4) 0.001(4)
    C19 0.030(5) 0.035(5) 0.037(5) -0.006(4) -0.002(4) -0.001(4)
    C20 0.026(4) 0.029(5) 0.045(5) -0.005(4) -0.011(4) 0.003(4)
    C21 0.017(4) 0.043(5) 0.036(5) -0.004(4) 0.000(4) 0.005(4)
    C22 0.018(4) 0.029(4) 0.032(4) -0.001(3) 0.003(4) 0.007(3)
    C23 0.017(4) 0.031(4) 0.035(5) -0.001(3) -0.005(4) 0.004(4)
    C24 0.021(4) 0.037(5) 0.044(5) 0.004(4) 0.005(4) 0.000(4)
    C25 0.029(5) 0.040(5) 0.044(5) 0.003(4) 0.009(4) 0.004(4)
    C26 0.031(5) 0.025(4) 0.039(5) 0.004(4) 0.000(4) 0.008(4)
    C27 0.022(4) 0.032(4) 0.028(4) 0.003(4) 0.002(4) 0.001(4)
    C28 0.026(5) 0.057(6) 0.035(5) 0.000(4) -0.006(4) 0.002(5)
    C29 0.041(6) 0.047(6) 0.031(5) 0.004(5) -0.002(4) 0.000(4)
    C30 0.055(7) 0.042(6) 0.040(6) 0.000(5) -0.001(5) 0.000(5)
    C31 0.045(6) 0.038(5) 0.036(5) 0.012(4) 0.005(4) -0.002(4)
    C32 0.045(6) 0.044(6) 0.037(5) 0.005(5) 0.004(5) 0.007(5)
    C33 0.067(8) 0.038(6) 0.052(6) 0.013(5) -0.010(6) 0.011(5)
    C34 0.063(8) 0.078(8) 0.041(6) 0.004(7) 0.000(6) 0.015(6)
    C35 0.027(5) 0.046(6) 0.033(5) 0.004(4) 0.004(4) 0.003(4)
    C36 0.037(5) 0.053(6) 0.029(5) 0.003(5) -0.005(4) 0.001(4)
    C37 0.026(5) 0.060(6) 0.037(5) -0.003(4) -0.004(4) 0.000(5)
    C38 0.021(5) 0.053(6) 0.044(5) 0.000(4) -0.002(4) 0.005(4)
    C39 0.018(4) 0.029(4) 0.038(5) 0.005(3) -0.001(4) 0.003(4)
    C40 0.020(4) 0.025(4) 0.038(5) 0.004(3) 0.002(4) 0.000(4)
    C41 0.023(4) 0.032(5) 0.042(5) 0.002(4) 0.002(4) 0.000(4)
    C42 0.024(4) 0.028(4) 0.043(5) -0.004(4) 0.014(4) -0.004(4)
    C43 0.028(4) 0.024(4) 0.036(5) -0.003(4) 0.009(4) -0.002(4)
    C44 0.027(4) 0.027(4) 0.033(5) 0.003(4) 0.002(4) 0.001(4)
    C45 0.024(5) 0.045(5) 0.038(5) -0.003(4) -0.001(4) -0.001(4)
    C46 0.040(5) 0.035(5) 0.033(5) -0.003(4) 0.001(4) 0.000(4)
    C47 0.035(5) 0.029(4) 0.040(5) -0.006(4) 0.003(4) -0.010(4)
    C48 0.027(5) 0.035(5) 0.037(5) -0.007(4) 0.005(4) -0.007(4)
    C49 0.044(6) 0.024(4) 0.033(5) -0.001(4) 0.002(4) -0.002(4)
    C50 0.055(7) 0.027(5) 0.052(6) 0.004(4) -0.002(5) -0.008(4)
    C51 0.060(7) 0.047(6) 0.037(5) -0.005(5) 0.000(5) -0.001(5)
_geom_special_details
;
 All esds (except the esd in the dihedral angle between two l.s. planes)
 are estimated using the full covariance matrix.  The cell esds are taken
 into account individually in the estimation of esds in distances, angles
 and torsion angles; correlations between esds in cell parameters are only
 used when they are defined by crystal symmetry.  An approximate (isotropic)
 treatment of cell esds is used for estimating esds involving l.s. planes.
;
loop_
    _geom_bond_atom_site_label_1
    _geom_bond_atom_site_label_2
    _geom_bond_site_symmetry_2
    _geom_bond_distance
    _geom_bond_publ_flag
    Co1 Cl1 . 2.288(2) ?
    Co1 Cl2 . 2.339(2) ?
    Co1 Cl3 . 2.445(2) ?
    Co1 N1 . 2.066(7) ?
    Co1 N2 . 2.151(7) ?
    Co2 Cl2 . 2.509(2) ?
    Co2 Cl3 . 2.316(2) ?
    Co2 Cl4 . 2.284(2) ?
    Co2 N3 . 2.037(7) ?
    Co2 N4 . 2.195(7) ?
    Co3 Cl5 . 2.286(3) ?
    Co3 Cl6 . 2.291(2) ?
    Co3 O1 . 2.160(6) ?
    Co3 N5 . 2.089(7) ?
    Co3 N6 . 2.178(6) ?
    O1 H1A . 0.84(10) ?
    O1 H1B . 0.87(10) ?
    N1 C1 . 1.338(11) ?
    N1 C5 . 1.356(10) ?
    N2 C6 . 1.373(10) ?
    N2 C10 . 1.332(10) ?
    N3 C18 . 1.347(10) ?
    N3 C22 . 1.345(10) ?
    N4 C23 . 1.365(10) ?
    N4 C27 . 1.330(10) ?
    N5 C35 . 1.334(10) ?
    N5 C39 . 1.366(10) ?
    N6 C40 . 1.350(10) ?
    N6 C44 . 1.333(10) ?
    C1 H1 . 0.9500 ?
    C1 C2 . 1.385(13) ?
    C2 H2 . 0.9500 ?
    C2 C3 . 1.387(14) ?
    C3 H3 . 0.9500 ?
    C3 C4 . 1.375(12) ?
    C4 H4 . 0.9500 ?
    C4 C5 . 1.399(12) ?
    C5 C6 . 1.469(11) ?
    C6 C7 . 1.364(11) ?
    C7 H7 . 0.9500 ?
    C7 C8 . 1.391(12) ?
    C8 H8 . 0.9500 ?
    C8 C9 . 1.383(12) ?
    C9 C10 . 1.411(11) ?
    C9 C14 . 1.506(12) ?
    C10 C11 . 1.509(11) ?
    C11 H11A . 0.9900 ?
    C11 H11B . 0.9900 ?
    C11 C12 . 1.524(12) ?
    C12 H12 . 1.0000 ?
    C12 C13 . 1.549(13) ?
    C12 C15 . 1.571(12) ?
    C13 H13A . 0.9900 ?
    C13 H13B . 0.9900 ?
    C13 C14 . 1.560(12) ?
    C14 H14 . 1.0000 ?
    C14 C15 . 1.573(13) ?
    C15 C16 . 1.538(12) ?
    C15 C17 . 1.527(12) ?
    C16 H16A . 0.9800 ?
    C16 H16B . 0.9800 ?
    C16 H16C . 0.9800 ?
    C17 H17A . 0.9800 ?
    C17 H17B . 0.9800 ?
    C17 H17C . 0.9800 ?
    C18 H18 . 0.9500 ?
    C18 C19 . 1.382(12) ?
    C19 H19 . 0.9500 ?
    C19 C20 . 1.392(12) ?
    C20 H20 . 0.9500 ?
    C20 C21 . 1.379(12) ?
    C21 H21 . 0.9500 ?
    C21 C22 . 1.382(11) ?
    C22 C23 . 1.486(11) ?
    C23 C24 . 1.379(11) ?
    C24 H24 . 0.9500 ?
    C24 C25 . 1.392(12) ?
    C25 H25 . 0.9500 ?
    C25 C26 . 1.374(12) ?
    C26 C27 . 1.411(11) ?
    C26 C31 . 1.501(12) ?
    C27 C28 . 1.508(12) ?
    C28 H28A . 0.9900 ?
    C28 H28B . 0.9900 ?
    C28 C29 . 1.531(12) ?
    C29 H29 . 1.0000 ?
    C29 C30 . 1.549(14) ?
    C29 C32 . 1.553(14) ?
    C30 H30A . 0.9900 ?
    C30 H30B . 0.9900 ?
    C30 C31 . 1.555(14) ?
    C31 H31 . 1.0000 ?
    C31 C32 . 1.581(13) ?
    C32 C33 . 1.519(14) ?
    C32 C34 . 1.525(13) ?
    C33 H33A . 0.9800 ?
    C33 H33B . 0.9800 ?
    C33 H33C . 0.9800 ?
    C34 H34A . 0.9800 ?
    C34 H34B . 0.9800 ?
    C34 H34C . 0.9800 ?
    C35 H35 . 0.9500 ?
    C35 C36 . 1.386(13) ?
    C36 H36 . 0.9500 ?
    C36 C37 . 1.361(13) ?
    C37 H37 . 0.9500 ?
    C37 C38 . 1.374(13) ?
    C38 H38 . 0.9500 ?
    C38 C39 . 1.381(12) ?
    C39 C40 . 1.496(11) ?
    C40 C41 . 1.383(11) ?
    C41 H41 . 0.9500 ?
    C41 C42 . 1.392(12) ?
    C42 H42 . 0.9500 ?
    C42 C43 . 1.381(12) ?
    C43 C44 . 1.410(11) ?
    C43 C48 . 1.507(12) ?
    C44 C45 . 1.509(12) ?
    C45 H45A . 0.9900 ?
    C45 H45B . 0.9900 ?
    C45 C46 . 1.531(12) ?
    C46 H46 . 1.0000 ?
    C46 C47 . 1.548(13) ?
    C46 C49 . 1.575(13) ?
    C47 H47A . 0.9900 ?
    C47 H47B . 0.9900 ?
    C47 C48 . 1.556(11) ?
    C48 H48 . 1.0000 ?
    C48 C49 . 1.573(13) ?
    C49 C50 . 1.530(12) ?
    C49 C51 . 1.531(13) ?
    C50 H50A . 0.9800 ?
    C50 H50B . 0.9800 ?
    C50 H50C . 0.9800 ?
    C51 H51A . 0.9800 ?
    C51 H51B . 0.9800 ?
    C51 H51C . 0.9800 ?
loop_
    _geom_angle_atom_site_label_1
    _geom_angle_atom_site_label_2
    _geom_angle_atom_site_label_3
    _geom_angle_site_symmetry_1
    _geom_angle_site_symmetry_3
    _geom_angle
    _geom_angle_publ_flag
    Cl1 Co1 Cl2 . . 124.40(10) ?
    Cl1 Co1 Cl3 . . 96.21(9) ?
    Cl2 Co1 Cl3 . . 84.24(8) ?
    N1 Co1 Cl1 . . 112.2(2) ?
    N1 Co1 Cl2 . . 123.4(2) ?
    N1 Co1 Cl3 . . 92.4(2) ?
    N1 Co1 N2 . . 78.5(3) ?
    N2 Co1 Cl1 . . 97.2(2) ?
    N2 Co1 Cl2 . . 91.72(19) ?
    N2 Co1 Cl3 . . 166.0(2) ?
    Cl3 Co2 Cl2 . . 83.28(8) ?
    Cl4 Co2 Cl2 . . 98.44(9) ?
    Cl4 Co2 Cl3 . . 126.39(10) ?
    N3 Co2 Cl2 . . 96.4(2) ?
    N3 Co2 Cl3 . . 119.8(2) ?
    N3 Co2 Cl4 . . 113.3(2) ?
    N3 Co2 N4 . . 77.5(3) ?
    N4 Co2 Cl2 . . 164.91(19) ?
    N4 Co2 Cl3 . . 87.81(19) ?
    N4 Co2 Cl4 . . 96.65(19) ?
    Cl5 Co3 Cl6 . . 120.73(10) ?
    O1 Co3 Cl5 . . 94.9(2) ?
    O1 Co3 Cl6 . . 87.4(2) ?
    O1 Co3 N6 . . 169.3(3) ?
    N5 Co3 Cl5 . . 116.7(2) ?
    N5 Co3 Cl6 . . 122.4(2) ?
    N5 Co3 O1 . . 91.6(3) ?
    N5 Co3 N6 . . 77.8(3) ?
    N6 Co3 Cl5 . . 91.49(19) ?
    N6 Co3 Cl6 . . 96.71(19) ?
    Co1 Cl2 Co2 . . 94.77(8) ?
    Co2 Cl3 Co1 . . 97.09(9) ?
    Co3 O1 H1A . . 121(7) ?
    Co3 O1 H1B . . 109(7) ?
    H1A O1 H1B . . 111(9) ?
    C1 N1 Co1 . . 124.3(6) ?
    C1 N1 C5 . . 119.9(7) ?
    C5 N1 Co1 . . 115.7(5) ?
    C6 N2 Co1 . . 112.6(5) ?
    C10 N2 Co1 . . 128.3(5) ?
    C10 N2 C6 . . 118.7(7) ?
    C18 N3 Co2 . . 123.0(6) ?
    C22 N3 Co2 . . 118.5(5) ?
    C22 N3 C18 . . 118.5(7) ?
    C23 N4 Co2 . . 112.3(5) ?
    C27 N4 Co2 . . 127.7(5) ?
    C27 N4 C23 . . 119.1(7) ?
    C35 N5 Co3 . . 126.2(6) ?
    C35 N5 C39 . . 117.4(7) ?
    C39 N5 Co3 . . 116.4(5) ?
    C40 N6 Co3 . . 113.6(5) ?
    C44 N6 Co3 . . 127.1(6) ?
    C44 N6 C40 . . 118.9(7) ?
    N1 C1 H1 . . 119.3 ?
    N1 C1 C2 . . 121.4(8) ?
    C2 C1 H1 . . 119.3 ?
    C1 C2 H2 . . 120.1 ?
    C1 C2 C3 . . 119.9(9) ?
    C3 C2 H2 . . 120.1 ?
    C2 C3 H3 . . 120.8 ?
    C4 C3 C2 . . 118.3(8) ?
    C4 C3 H3 . . 120.8 ?
    C3 C4 H4 . . 119.9 ?
    C3 C4 C5 . . 120.1(8) ?
    C5 C4 H4 . . 119.9 ?
    N1 C5 C4 . . 120.3(8) ?
    N1 C5 C6 . . 116.7(7) ?
    C4 C5 C6 . . 123.0(8) ?
    N2 C6 C5 . . 115.2(7) ?
    C7 C6 N2 . . 121.6(7) ?
    C7 C6 C5 . . 123.2(7) ?
    C6 C7 H7 . . 119.9 ?
    C6 C7 C8 . . 120.3(8) ?
    C8 C7 H7 . . 119.9 ?
    C7 C8 H8 . . 120.8 ?
    C9 C8 C7 . . 118.5(8) ?
    C9 C8 H8 . . 120.8 ?
    C8 C9 C10 . . 118.9(8) ?
    C8 C9 C14 . . 124.1(8) ?
    C10 C9 C14 . . 117.0(7) ?
    N2 C10 C9 . . 122.0(7) ?
    N2 C10 C11 . . 120.1(7) ?
    C9 C10 C11 . . 118.0(7) ?
    C10 C11 H11A . . 109.3 ?
    C10 C11 H11B . . 109.3 ?
    C10 C11 C12 . . 111.5(7) ?
    H11A C11 H11B . . 108.0 ?
    C12 C11 H11A . . 109.3 ?
    C12 C11 H11B . . 109.3 ?
    C11 C12 H12 . . 115.5 ?
    C11 C12 C13 . . 109.5(7) ?
    C11 C12 C15 . . 110.9(7) ?
    C13 C12 H12 . . 115.5 ?
    C13 C12 C15 . . 86.4(7) ?
    C15 C12 H12 . . 115.5 ?
    C12 C13 H13A . . 114.1 ?
    C12 C13 H13B . . 114.1 ?
    C12 C13 C14 . . 87.3(6) ?
    H13A C13 H13B . . 111.3 ?
    C14 C13 H13A . . 114.1 ?
    C14 C13 H13B . . 114.1 ?
    C9 C14 C13 . . 106.7(7) ?
    C9 C14 H14 . . 116.7 ?
    C9 C14 C15 . . 109.8(7) ?
    C13 C14 H14 . . 116.7 ?
    C13 C14 C15 . . 86.0(7) ?
    C15 C14 H14 . . 116.7 ?
    C12 C15 C14 . . 86.0(7) ?
    C16 C15 C12 . . 118.5(8) ?
    C16 C15 C14 . . 118.5(7) ?
    C17 C15 C12 . . 112.0(7) ?
    C17 C15 C14 . . 111.8(8) ?
    C17 C15 C16 . . 108.5(8) ?
    C15 C16 H16A . . 109.5 ?
    C15 C16 H16B . . 109.5 ?
    C15 C16 H16C . . 109.5 ?
    H16A C16 H16B . . 109.5 ?
    H16A C16 H16C . . 109.5 ?
    H16B C16 H16C . . 109.5 ?
    C15 C17 H17A . . 109.5 ?
    C15 C17 H17B . . 109.5 ?
    C15 C17 H17C . . 109.5 ?
    H17A C17 H17B . . 109.5 ?
    H17A C17 H17C . . 109.5 ?
    H17B C17 H17C . . 109.5 ?
    N3 C18 H18 . . 119.1 ?
    N3 C18 C19 . . 121.7(8) ?
    C19 C18 H18 . . 119.1 ?
    C18 C19 H19 . . 120.0 ?
    C18 C19 C20 . . 120.0(8) ?
    C20 C19 H19 . . 120.0 ?
    C19 C20 H20 . . 121.2 ?
    C21 C20 C19 . . 117.6(8) ?
    C21 C20 H20 . . 121.2 ?
    C20 C21 H21 . . 120.0 ?
    C20 C21 C22 . . 120.0(8) ?
    C22 C21 H21 . . 120.0 ?
    N3 C22 C21 . . 122.1(8) ?
    N3 C22 C23 . . 115.6(7) ?
    C21 C22 C23 . . 122.3(7) ?
    N4 C23 C22 . . 115.0(7) ?
    N4 C23 C24 . . 121.6(7) ?
    C24 C23 C22 . . 123.3(7) ?
    C23 C24 H24 . . 120.4 ?
    C23 C24 C25 . . 119.1(8) ?
    C25 C24 H24 . . 120.4 ?
    C24 C25 H25 . . 120.1 ?
    C26 C25 C24 . . 119.8(8) ?
    C26 C25 H25 . . 120.1 ?
    C25 C26 C27 . . 118.3(8) ?
    C25 C26 C31 . . 125.2(8) ?
    C27 C26 C31 . . 116.5(8) ?
    N4 C27 C26 . . 122.1(7) ?
    N4 C27 C28 . . 120.0(7) ?
    C26 C27 C28 . . 117.8(7) ?
    C27 C28 H28A . . 109.5 ?
    C27 C28 H28B . . 109.5 ?
    C27 C28 C29 . . 110.9(8) ?
    H28A C28 H28B . . 108.0 ?
    C29 C28 H28A . . 109.5 ?
    C29 C28 H28B . . 109.5 ?
    C28 C29 H29 . . 114.9 ?
    C28 C29 C30 . . 108.6(8) ?
    C28 C29 C32 . . 112.4(8) ?
    C30 C29 H29 . . 114.9 ?
    C30 C29 C32 . . 88.3(8) ?
    C32 C29 H29 . . 114.9 ?
    C29 C30 H30A . . 114.4 ?
    C29 C30 H30B . . 114.4 ?
    C29 C30 C31 . . 85.6(7) ?
    H30A C30 H30B . . 111.5 ?
    C31 C30 H30A . . 114.4 ?
    C31 C30 H30B . . 114.4 ?
    C26 C31 C30 . . 107.6(8) ?
    C26 C31 H31 . . 116.2 ?
    C26 C31 C32 . . 109.9(7) ?
    C30 C31 H31 . . 116.2 ?
    C30 C31 C32 . . 87.1(7) ?
    C32 C31 H31 . . 116.2 ?
    C29 C32 C31 . . 84.6(7) ?
    C33 C32 C29 . . 119.2(9) ?
    C33 C32 C31 . . 117.4(9) ?
    C33 C32 C34 . . 109.0(9) ?
    C34 C32 C29 . . 112.6(9) ?
    C34 C32 C31 . . 112.4(8) ?
    C32 C33 H33A . . 109.5 ?
    C32 C33 H33B . . 109.5 ?
    C32 C33 H33C . . 109.5 ?
    H33A C33 H33B . . 109.5 ?
    H33A C33 H33C . . 109.5 ?
    H33B C33 H33C . . 109.5 ?
    C32 C34 H34A . . 109.5 ?
    C32 C34 H34B . . 109.5 ?
    C32 C34 H34C . . 109.5 ?
    H34A C34 H34B . . 109.5 ?
    H34A C34 H34C . . 109.5 ?
    H34B C34 H34C . . 109.5 ?
    N5 C35 H35 . . 118.3 ?
    N5 C35 C36 . . 123.4(8) ?
    C36 C35 H35 . . 118.3 ?
    C35 C36 H36 . . 120.7 ?
    C37 C36 C35 . . 118.7(8) ?
    C37 C36 H36 . . 120.7 ?
    C36 C37 H37 . . 120.2 ?
    C36 C37 C38 . . 119.5(9) ?
    C38 C37 H37 . . 120.2 ?
    C37 C38 H38 . . 120.3 ?
    C37 C38 C39 . . 119.5(8) ?
    C39 C38 H38 . . 120.3 ?
    N5 C39 C38 . . 121.6(8) ?
    N5 C39 C40 . . 115.5(7) ?
    C38 C39 C40 . . 122.8(8) ?
    N6 C40 C39 . . 116.0(7) ?
    N6 C40 C41 . . 122.6(8) ?
    C41 C40 C39 . . 121.4(8) ?
    C40 C41 H41 . . 120.8 ?
    C40 C41 C42 . . 118.4(8) ?
    C42 C41 H41 . . 120.8 ?
    C41 C42 H42 . . 120.2 ?
    C43 C42 C41 . . 119.6(8) ?
    C43 C42 H42 . . 120.2 ?
    C42 C43 C44 . . 118.4(8) ?
    C42 C43 C48 . . 124.6(7) ?
    C44 C43 C48 . . 117.0(8) ?
    N6 C44 C43 . . 122.0(8) ?
    N6 C44 C45 . . 119.9(7) ?
    C43 C44 C45 . . 118.1(7) ?
    C44 C45 H45A . . 109.4 ?
    C44 C45 H45B . . 109.4 ?
    C44 C45 C46 . . 111.0(7) ?
    H45A C45 H45B . . 108.0 ?
    C46 C45 H45A . . 109.4 ?
    C46 C45 H45B . . 109.4 ?
    C45 C46 H46 . . 115.5 ?
    C45 C46 C47 . . 108.8(8) ?
    C45 C46 C49 . . 111.2(7) ?
    C47 C46 H46 . . 115.5 ?
    C47 C46 C49 . . 86.9(7) ?
    C49 C46 H46 . . 115.5 ?
    C46 C47 H47A . . 114.1 ?
    C46 C47 H47B . . 114.1 ?
    C46 C47 C48 . . 87.1(7) ?
    H47A C47 H47B . . 111.3 ?
    C48 C47 H47A . . 114.1 ?
    C48 C47 H47B . . 114.1 ?
    C43 C48 C47 . . 106.8(7) ?
    C43 C48 H48 . . 116.7 ?
    C43 C48 C49 . . 109.2(7) ?
    C47 C48 H48 . . 116.7 ?
    C47 C48 C49 . . 86.7(7) ?
    C49 C48 H48 . . 116.7 ?
    C48 C49 C46 . . 85.5(6) ?
    C50 C49 C46 . . 118.3(8) ?
    C50 C49 C48 . . 119.4(8) ?
    C50 C49 C51 . . 108.7(8) ?
    C51 C49 C46 . . 111.7(8) ?
    C51 C49 C48 . . 111.7(8) ?
    C49 C50 H50A . . 109.5 ?
    C49 C50 H50B . . 109.5 ?
    C49 C50 H50C . . 109.5 ?
    H50A C50 H50B . . 109.5 ?
    H50A C50 H50C . . 109.5 ?
    H50B C50 H50C . . 109.5 ?
    C49 C51 H51A . . 109.5 ?
    C49 C51 H51B . . 109.5 ?
    C49 C51 H51C . . 109.5 ?
    H51A C51 H51B . . 109.5 ?
    H51A C51 H51C . . 109.5 ?
    H51B C51 H51C . . 109.5 ?
loop_
    _geom_torsion_atom_site_label_1
    _geom_torsion_atom_site_label_2
    _geom_torsion_atom_site_label_3
    _geom_torsion_atom_site_label_4
    _geom_torsion_site_symmetry_1
    _geom_torsion_site_symmetry_2
    _geom_torsion_site_symmetry_3
    _geom_torsion_site_symmetry_4
    _geom_torsion
    _geom_torsion_publ_flag
    Co1 N1 C1 C2 . . . . -177.8(7) ?
    Co1 N1 C5 C4 . . . . 177.8(6) ?
    Co1 N1 C5 C6 . . . . -0.4(9) ?
    Co1 N2 C6 C5 . . . . -12.1(8) ?
    Co1 N2 C6 C7 . . . . 167.6(6) ?
    Co1 N2 C10 C9 . . . . -168.1(6) ?
    Co1 N2 C10 C11 . . . . 13.1(11) ?
    Co2 N3 C18 C19 . . . . 177.6(6) ?
    Co2 N3 C22 C21 . . . . -178.2(6) ?
    Co2 N3 C22 C23 . . . . 0.6(9) ?
    Co2 N4 C23 C22 . . . . 11.9(9) ?
    Co2 N4 C23 C24 . . . . -171.5(7) ?
    Co2 N4 C27 C26 . . . . 168.7(6) ?
    Co2 N4 C27 C28 . . . . -13.8(12) ?
    Co3 N5 C35 C36 . . . . -178.8(7) ?
    Co3 N5 C39 C38 . . . . 178.5(7) ?
    Co3 N5 C39 C40 . . . . -1.0(9) ?
    Co3 N6 C40 C39 . . . . -9.5(9) ?
    Co3 N6 C40 C41 . . . . 169.1(7) ?
    Co3 N6 C44 C43 . . . . -169.7(6) ?
    Co3 N6 C44 C45 . . . . 9.0(11) ?
    N1 C1 C2 C3 . . . . -0.8(14) ?
    N1 C5 C6 N2 . . . . 8.6(10) ?
    N1 C5 C6 C7 . . . . -171.1(8) ?
    N2 C6 C7 C8 . . . . 3.0(13) ?
    N2 C10 C11 C12 . . . . 177.4(7) ?
    N3 C18 C19 C20 . . . . 1.9(13) ?
    N3 C22 C23 N4 . . . . -8.8(10) ?
    N3 C22 C23 C24 . . . . 174.6(8) ?
    N4 C23 C24 C25 . . . . 2.1(13) ?
    N4 C27 C28 C29 . . . . -178.1(8) ?
    N5 C35 C36 C37 . . . . 0.3(15) ?
    N5 C39 C40 N6 . . . . 7.2(11) ?
    N5 C39 C40 C41 . . . . -171.4(8) ?
    N6 C40 C41 C42 . . . . 2.5(12) ?
    N6 C44 C45 C46 . . . . -179.6(7) ?
    C1 N1 C5 C4 . . . . -0.5(12) ?
    C1 N1 C5 C6 . . . . -178.6(7) ?
    C1 C2 C3 C4 . . . . 1.5(13) ?
    C2 C3 C4 C5 . . . . -1.7(12) ?
    C3 C4 C5 N1 . . . . 1.3(12) ?
    C3 C4 C5 C6 . . . . 179.3(8) ?
    C4 C5 C6 N2 . . . . -169.4(7) ?
    C4 C5 C6 C7 . . . . 10.8(12) ?
    C5 N1 C1 C2 . . . . 0.3(13) ?
    C5 C6 C7 C8 . . . . -177.3(7) ?
    C6 N2 C10 C9 . . . . 3.4(12) ?
    C6 N2 C10 C11 . . . . -175.4(7) ?
    C6 C7 C8 C9 . . . . 0.9(13) ?
    C7 C8 C9 C10 . . . . -2.6(12) ?
    C7 C8 C9 C14 . . . . 176.0(8) ?
    C8 C9 C10 N2 . . . . 0.4(12) ?
    C8 C9 C10 C11 . . . . 179.2(8) ?
    C8 C9 C14 C13 . . . . -132.5(9) ?
    C8 C9 C14 C15 . . . . 135.7(9) ?
    C9 C10 C11 C12 . . . . -1.4(11) ?
    C9 C14 C15 C12 . . . . 78.5(7) ?
    C9 C14 C15 C16 . . . . -42.0(10) ?
    C9 C14 C15 C17 . . . . -169.3(7) ?
    C10 N2 C6 C5 . . . . 175.1(7) ?
    C10 N2 C6 C7 . . . . -5.1(12) ?
    C10 C9 C14 C13 . . . . 46.1(10) ?
    C10 C9 C14 C15 . . . . -45.6(10) ?
    C10 C11 C12 C13 . . . . -45.3(10) ?
    C10 C11 C12 C15 . . . . 48.3(10) ?
    C11 C12 C13 C14 . . . . 82.7(8) ?
    C11 C12 C15 C14 . . . . -81.4(8) ?
    C11 C12 C15 C16 . . . . 39.0(11) ?
    C11 C12 C15 C17 . . . . 166.7(8) ?
    C12 C13 C14 C9 . . . . -81.3(8) ?
    C12 C13 C14 C15 . . . . 28.2(6) ?
    C13 C12 C15 C14 . . . . 28.0(6) ?
    C13 C12 C15 C16 . . . . 148.5(8) ?
    C13 C12 C15 C17 . . . . -83.9(8) ?
    C13 C14 C15 C12 . . . . -27.8(6) ?
    C13 C14 C15 C16 . . . . -148.3(8) ?
    C13 C14 C15 C17 . . . . 84.3(8) ?
    C14 C9 C10 N2 . . . . -178.3(8) ?
    C14 C9 C10 C11 . . . . 0.5(11) ?
    C15 C12 C13 C14 . . . . -28.2(6) ?
    C18 N3 C22 C21 . . . . -0.1(12) ?
    C18 N3 C22 C23 . . . . 178.7(7) ?
    C18 C19 C20 C21 . . . . -2.8(13) ?
    C19 C20 C21 C22 . . . . 2.3(13) ?
    C20 C21 C22 N3 . . . . -0.9(13) ?
    C20 C21 C22 C23 . . . . -179.6(8) ?
    C21 C22 C23 N4 . . . . 170.0(8) ?
    C21 C22 C23 C24 . . . . -6.6(13) ?
    C22 N3 C18 C19 . . . . -0.4(12) ?
    C22 C23 C24 C25 . . . . 178.5(8) ?
    C23 N4 C27 C26 . . . . 0.4(12) ?
    C23 N4 C27 C28 . . . . 177.9(8) ?
    C23 C24 C25 C26 . . . . -1.8(14) ?
    C24 C25 C26 C27 . . . . 0.9(13) ?
    C24 C25 C26 C31 . . . . -178.1(8) ?
    C25 C26 C27 N4 . . . . -0.1(13) ?
    C25 C26 C27 C28 . . . . -177.7(8) ?
    C25 C26 C31 C30 . . . . -135.5(9) ?
    C25 C26 C31 C32 . . . . 131.2(9) ?
    C26 C27 C28 C29 . . . . -0.5(12) ?
    C26 C31 C32 C29 . . . . 79.7(8) ?
    C26 C31 C32 C33 . . . . -40.5(12) ?
    C26 C31 C32 C34 . . . . -168.0(9) ?
    C27 N4 C23 C22 . . . . -178.0(7) ?
    C27 N4 C23 C24 . . . . -1.4(12) ?
    C27 C26 C31 C30 . . . . 45.5(10) ?
    C27 C26 C31 C32 . . . . -47.8(11) ?
    C27 C28 C29 C30 . . . . -48.1(11) ?
    C27 C28 C29 C32 . . . . 47.9(11) ?
    C28 C29 C30 C31 . . . . 84.5(8) ?
    C28 C29 C32 C31 . . . . -81.3(9) ?
    C28 C29 C32 C33 . . . . 37.2(12) ?
    C28 C29 C32 C34 . . . . 166.6(9) ?
    C29 C30 C31 C26 . . . . -81.9(8) ?
    C29 C30 C31 C32 . . . . 28.0(7) ?
    C30 C29 C32 C31 . . . . 28.1(7) ?
    C30 C29 C32 C33 . . . . 146.5(9) ?
    C30 C29 C32 C34 . . . . -84.0(9) ?
    C30 C31 C32 C29 . . . . -28.0(7) ?
    C30 C31 C32 C33 . . . . -148.1(9) ?
    C30 C31 C32 C34 . . . . 84.3(10) ?
    C31 C26 C27 N4 . . . . 178.9(8) ?
    C31 C26 C27 C28 . . . . 1.4(11) ?
    C32 C29 C30 C31 . . . . -28.6(7) ?
    C35 N5 C39 C38 . . . . -0.6(12) ?
    C35 N5 C39 C40 . . . . 179.9(7) ?
    C35 C36 C37 C38 . . . . -0.3(15) ?
    C36 C37 C38 C39 . . . . -0.1(15) ?
    C37 C38 C39 N5 . . . . 0.6(14) ?
    C37 C38 C39 C40 . . . . -180.0(9) ?
    C38 C39 C40 N6 . . . . -172.3(8) ?
    C38 C39 C40 C41 . . . . 9.2(13) ?
    C39 N5 C35 C36 . . . . 0.1(14) ?
    C39 C40 C41 C42 . . . . -179.0(7) ?
    C40 N6 C44 C43 . . . . 1.8(12) ?
    C40 N6 C44 C45 . . . . -179.6(8) ?
    C40 C41 C42 C43 . . . . 0.3(12) ?
    C41 C42 C43 C44 . . . . -1.9(12) ?
    C41 C42 C43 C48 . . . . 179.5(8) ?
    C42 C43 C44 N6 . . . . 0.9(12) ?
    C42 C43 C44 C45 . . . . -177.8(8) ?
    C42 C43 C48 C47 . . . . -135.9(9) ?
    C42 C43 C48 C49 . . . . 131.6(9) ?
    C43 C44 C45 C46 . . . . -0.9(11) ?
    C43 C48 C49 C46 . . . . 79.3(7) ?
    C43 C48 C49 C50 . . . . -40.7(11) ?
    C43 C48 C49 C51 . . . . -169.1(7) ?
    C44 N6 C40 C39 . . . . 177.9(7) ?
    C44 N6 C40 C41 . . . . -3.5(12) ?
    C44 C43 C48 C47 . . . . 45.4(10) ?
    C44 C43 C48 C49 . . . . -47.0(10) ?
    C44 C45 C46 C47 . . . . -46.5(10) ?
    C44 C45 C46 C49 . . . . 47.6(10) ?
    C45 C46 C47 C48 . . . . 83.7(8) ?
    C45 C46 C49 C48 . . . . -81.6(8) ?
    C45 C46 C49 C50 . . . . 39.5(12) ?
    C45 C46 C49 C51 . . . . 166.8(8) ?
    C46 C47 C48 C43 . . . . -81.3(8) ?
    C46 C47 C48 C49 . . . . 27.8(6) ?
    C47 C46 C49 C48 . . . . 27.4(6) ?
    C47 C46 C49 C50 . . . . 148.5(9) ?
    C47 C46 C49 C51 . . . . -84.2(8) ?
    C47 C48 C49 C46 . . . . -27.3(6) ?
    C47 C48 C49 C50 . . . . -147.3(8) ?
    C47 C48 C49 C51 . . . . 84.3(8) ?
    C48 C43 C44 N6 . . . . 179.6(7) ?
    C48 C43 C44 C45 . . . . 0.9(11) ?
    C49 C46 C47 C48 . . . . -27.7(6) ?
loop_
    _geom_hbond_atom_site_label_D
    _geom_hbond_atom_site_label_H
    _geom_hbond_atom_site_label_A
    _geom_hbond_site_symmetry_A
    _geom_hbond_distance_DH
    _geom_hbond_distance_HA
    _geom_hbond_distance_DA
    _geom_hbond_angle_DHA
    _geom_hbond_publ_flag
    O1 H1A Cl1 . 0.84(10) 2.37(10) 3.194(7) 166(9) yes
    O1 H1B Cl4 4_655 0.87(10) 2.43(10) 3.260(7) 161(9) yes
_shelx_space_group_comment
;
The symmetry employed for this shelxl refinement is uniquely defined
by the following loop, which should always be used as a source of
symmetry information in preference to the above space-group names.
They are only intended as comments.
;
_shelx_estimated_absorpt_T_min     0.210
_shelx_estimated_absorpt_T_max     0.614
_shelx_hkl_file     {967322e4-540e-4053-9738-529670a2c797}
_shelx_hkl_checksum     61189
_shelx_res_file     {1afd7071-66cc-407d-9705-3b8d7847df7b}
_shelx_res_checksum     69672
