# Supplementary material for: Crystal structure of di-μ-chlorido-bis­{chlorido­[(−)-5,6-pinenebi­pyridine]­cobalt(II)} aqua­dichlorido[(−)-5,6-pinenebi­pyridine]cobalt(II)
Source: Acta Crystallogr E Crystallogr Commun. 2022 Apr 5;78(Pt 5):464–7. doi: 10.1107/S2056989022003589 (PMC9069521; doi:10.1107/S2056989022003589)
Supplement: Supplementary file 2 [file e-78-00464-Isup2.hkl]

data_I                                                                          
_shelx_title ' (-)5.6-CoL-21-EtOH'                                              
_shelx_refln_list_code          4                                               
_shelx_F_calc_maximum      277.06                                               
_exptl_crystal_F_000      2380.00                                               
_reflns_d_resolution_high  0.8311                                               
                                                                                
loop_                                                                           
 _space_group_symop_operation_xyz                                               
 'x, y, z'                                                                      
 '-x+1/2, -y, z+1/2'                                                            
 'x+1/2, -y+1/2, -z'                                                            
 '-x, y+1/2, -z+1/2'                                                            
                                                                                
_cell_length_a     8.5470                                                       
_cell_length_b    22.0971                                                       
_cell_length_c    26.9407                                                       
_cell_angle_alpha  90.000                                                       
_cell_angle_beta   90.000                                                       
_cell_angle_gamma  90.000                                                       
                                                                                
_shelx_F_squared_multiplier     1.000                                           
                                                                                
loop_                                                                           
 _refln_index_h                                                                 
 _refln_index_k                                                                 
 _refln_index_l                                                                 
 _refln_F_squared_calc                                                          
 _refln_F_squared_meas                                                          
 _refln_F_squared_sigma                                                         
 _refln_observed_status                                                         
   2   0   0      22024.55      24303.75      1087.90 o                         
   4   0   0      16151.45      16490.44       774.04 o                         
   6   0   0      16698.15      17066.17       342.98 o                         
   8   0   0        147.62        183.70       123.35 o                         
   1   1   0       4346.43       3875.46       162.86 o                         
   2   1   0       6187.40       5942.65       452.07 o                         
   3   1   0       5799.55       6167.22       181.63 o                         
   4   1   0       1933.13       1891.82        87.69 o                         
   5   1   0        203.53       1264.01       250.73 o                         
   6   1   0      11997.44      11557.87        93.96 o                         
   7   1   0       5421.27       5887.00       113.99 o                         
   8   1   0        320.89        447.18        92.18 o                         
   9   1   0        762.06        872.83       128.62 o                         
  10   1   0         47.88       -112.70       126.74 o                         
   0   2   0       7151.76       5435.51       334.18 o                         
   1   2   0        736.99        647.14        35.41 o                         
   2   2   0       1584.32       1501.13        98.88 o                         
   3   2   0       5576.84       5568.29       134.90 o                         
   4   2   0       2610.33       2921.71        74.32 o                         
   5   2   0      13709.07      13516.60       552.00 o                         
   6   2   0      16633.70      18112.21       339.76 o                         
   7   2   0       4617.24       4808.31       214.76 o                         
   8   2   0       2857.11       2785.70        86.42 o                         
  10   2   0        388.44        160.65       125.37 o                         
   2   3   0       1006.06        891.30        75.00 o                         
   3   3   0        486.16        503.99        43.02 o                         
   4   3   0       7908.91       8213.05       188.67 o                         
   5   3   0       9396.18       9986.15       587.04 o                         
   6   3   0       3630.01       6433.72       425.93 o                         
   7   3   0      17228.74      17577.97       234.91 o                         
   8   3   0        302.85        373.07       102.63 o                         
   9   3   0        662.67        436.46       373.61 o                         
  10   3   0         88.89         36.39        36.72 o                         
   0   4   0      14323.09      11691.66      1246.54 o                         
   1   4   0        410.03        362.17        28.03 o                         
   2   4   0       6357.94       6156.23       320.02 o                         
   3   4   0        148.06        177.20        37.32 o                         
   4   4   0      11092.00      10397.53       332.59 o                         
   5   4   0        255.65        233.01        87.43 o                         
   6   4   0      11993.68      12395.25       465.15 o                         
   7   4   0       2582.47       2835.42       111.92 o                         
   8   4   0        233.47        174.51        89.98 o                         
   9   4   0        918.75        957.49       107.89 o                         
  10   4   0       2573.99       1701.59       181.32 o                         
   1   5   0       5455.97       5669.08       153.02 o                         
   2   5   0       3656.28       3626.19        93.93 o                         
   3   5   0       4562.08       4421.24       461.30 o                         
   4   5   0        119.33        327.40       144.87 o                         
   5   5   0       1548.48       1414.98        98.92 o                         
   6   5   0        308.08       1333.99       142.85 o                         
   7   5   0        118.12       1373.43       222.90 o                         
   8   5   0        109.80        237.23        90.67 o                         
   9   5   0         79.08        191.94        78.46 o                         
  10   5   0        137.63         14.77        40.67 o                         
   1   6   0      37626.52      42415.36      1623.84 o                         
   2   6   0       5034.06       5086.67       149.72 o                         
   3   6   0      17070.21      16090.83       835.33 o                         
   4   6   0      28188.59      27067.66      1071.67 o                         
   5   6   0        287.72       2232.09       349.84 o                         
   6   6   0          1.56        748.89       153.26 o                         
   7   6   0        101.90        246.16        91.23 o                         
   8   6   0         16.93        -59.31       102.89 o                         
   9   6   0        520.12        553.98        92.81 o                         
   1   7   0        197.67        248.49        41.06 o                         
   2   7   0       2681.92       2777.68       107.29 o                         
   3   7   0        494.05        432.45        50.08 o                         
   4   7   0        921.20       1181.17       229.56 o                         
   5   7   0      23860.99      21558.54      1356.64 o                         
   6   7   0        166.48       1469.03       158.95 o                         
   7   7   0       4111.45       4286.94       134.44 o                         
   8   7   0       1498.66       1745.68        89.81 o                         
   9   7   0       2115.33       2542.56       105.57 o                         
   0   8   0       3098.65       3473.89       313.12 o                         
   1   8   0       4190.09       4215.38       109.22 o                         
   2   8   0       1071.99       1088.62        52.78 o                         
   3   8   0       1939.41       1966.73        51.63 o                         
   4   8   0       5622.35       6090.98       101.01 o                         
   5   8   0        665.30       1116.77       471.38 o                         
   6   8   0       9731.54       9700.51       254.99 o                         
   7   8   0       6347.57       6622.13       871.43 o                         
   8   8   0       1043.55       1152.50        96.56 o                         
   9   8   0        179.45        104.09        70.19 o                         
   1   9   0      24975.11      27981.73       809.82 o                         
   2   9   0      18084.14      18567.54       510.73 o                         
   3   9   0       2577.16       2422.05       108.48 o                         
   4   9   0        847.84       1944.22       397.72 o                         
   5   9   0       2362.16       2285.94        83.92 o                         
   6   9   0       3132.04       2918.35       328.65 o                         
   7   9   0       2758.82       2983.27       178.60 o                         
   8   9   0        350.77        538.60       113.37 o                         
   9   9   0         27.36         30.79        84.29 o                         
   0  10   0      76762.35      93863.52       281.72 o                         
   1  10   0      18181.77      19152.70       555.28 o                         
   2  10   0       1430.87       1460.83        80.63 o                         
   3  10   0        836.37        854.98        85.21 o                         
   4  10   0      13990.07      14116.32       337.89 o                         
   5  10   0        193.97        400.13        92.62 o                         
   6  10   0      12807.44      12948.67       374.17 o                         
   7  10   0          5.69         47.12       106.93 o                         
   8  10   0       3448.64       3813.20       111.96 o                         
   9  10   0         22.82        -15.50        77.27 o                         
   1  11   0       2218.16       2179.80        93.41 o                         
   2  11   0      12263.43      12217.94       292.45 o                         
   3  11   0       2030.52       2319.64       229.08 o                         
   4  11   0        888.83        980.35        86.39 o                         
   5  11   0       1176.76       1180.72        84.38 o                         
   6  11   0       3467.61       3406.69       192.11 o                         
   7  11   0         67.14        233.51       112.98 o                         
   8  11   0         50.87        121.36       105.09 o                         
   9  11   0        366.36        253.83        84.53 o                         
   0  12   0      69064.66      53382.63     25667.01 o                         
   1  12   0      16557.55      18291.77       629.86 o                         
   2  12   0       6392.04       7099.78       385.01 o                         
   3  12   0        172.27         -7.92       100.49 o                         
   4  12   0        253.97        305.90        77.64 o                         
   5  12   0        708.12        507.64       142.05 o                         
   6  12   0        288.86        816.34       230.37 o                         
   7  12   0        284.47        586.28       134.32 o                         
   8  12   0        279.58        356.06       101.50 o                         
   9  12   0          2.42          8.90        38.81 o                         
   1  13   0       2084.07       1933.48        64.03 o                         
   2  13   0      13947.38      16650.52       607.44 o                         
   3  13   0       1569.58       1812.94       138.72 o                         
   4  13   0       1333.08       1279.42        90.28 o                         
   5  13   0       1210.83       1366.94       133.82 o                         
   6  13   0       1501.20       1362.63       127.29 o                         
   7  13   0       7797.00       8342.92       335.00 o                         
   8  13   0        114.13        224.55        91.98 o                         
   0  14   0      21477.19      24813.28       153.49 o                         
   1  14   0       3165.80       3351.53       118.67 o                         
   2  14   0         78.32         -6.78       100.58 o                         
   3  14   0        753.80        703.48        79.73 o                         
   4  14   0       1023.57       1008.09       128.07 o                         
   5  14   0        799.37       1083.43       117.84 o                         
   6  14   0       3455.10       4125.47       263.19 o                         
   7  14   0       2879.18       2800.18       123.38 o                         
   8  14   0        649.04        585.50        80.69 o                         
   1  15   0        964.68        913.11       151.58 o                         
   2  15   0       4502.10       4990.65       214.71 o                         
   3  15   0        387.49        440.46       107.24 o                         
   4  15   0        378.21        286.45        90.20 o                         
   5  15   0          4.63       -147.77       147.77 o                         
   6  15   0        757.51        624.93       117.28 o                         
   7  15   0         61.02        -25.30        81.16 o                         
   8  15   0        291.54        409.02        91.95 o                         
   0  16   0        623.63        406.26       107.56 o                         
   1  16   0       3957.09       4081.84       265.22 o                         
   2  16   0        310.23        336.62        83.92 o                         
   3  16   0       6659.70       6865.44       311.27 o                         
   4  16   0          9.98        808.94       363.97 o                         
   5  16   0        617.13        672.44       152.11 o                         
   6  16   0       7055.77       7066.33       299.74 o                         
   7  16   0        202.92        118.53        99.32 o                         
   8  16   0       2455.47       1441.07       220.91 o                         
   1  17   0       3516.51       4091.74       170.41 o                         
   2  17   0       1365.32       1501.59       124.91 o                         
   3  17   0       1638.37       1665.63        90.06 o                         
   4  17   0        820.43        995.33       140.54 o                         
   5  17   0       4166.41       4436.23       196.21 o                         
   6  17   0        218.52        151.13       135.00 o                         
   7  17   0       1375.80       1378.59       123.12 o                         
   0  18   0       1971.23       2249.99       414.97 o                         
   1  18   0        928.11       1371.10       123.85 o                         
   2  18   0       1366.80       1648.61       140.69 o                         
   3  18   0       2009.47       2044.74       127.76 o                         
   4  18   0        768.56        931.74       115.72 o                         
   5  18   0        478.84        508.27       124.07 o                         
   6  18   0          4.02        -58.90       101.21 o                         
   7  18   0        856.94        904.03       115.29 o                         
   1  19   0       2459.27       2628.64       304.15 o                         
   2  19   0       7071.56       8939.77       347.18 o                         
   3  19   0        724.31        419.68       198.39 o                         
   4  19   0       1525.77       1880.80       119.71 o                         
   5  19   0       2424.42       2444.51       213.49 o                         
   6  19   0       4672.03       4793.81       396.31 o                         
   7  19   0        753.50        355.62       202.39 o                         
   0  20   0       7875.05       8727.60       262.77 o                         
   1  20   0        722.01        925.91       101.38 o                         
   2  20   0       1966.15       2237.13       102.88 o                         
   3  20   0       1287.61       1600.37       121.42 o                         
   4  20   0       4541.63       5254.26       275.07 o                         
   5  20   0        104.56        138.24       121.37 o                         
   6  20   0        128.32         99.80        60.86 o                         
   1  21   0       5416.14       6292.57       122.50 o                         
   2  21   0       3125.53       3558.30       235.04 o                         
   3  21   0       3415.08       4260.81       341.14 o                         
   4  21   0         88.94        143.32        98.41 o                         
   5  21   0        139.49        120.41        82.49 o                         
   6  21   0         63.30         88.17        82.00 o                         
   0  22   0        788.86        977.17       152.14 o                         
   1  22   0        157.00        291.70       115.30 o                         
   2  22   0        172.63         73.65        95.15 o                         
   3  22   0         77.82        138.10        85.91 o                         
   4  22   0        286.82        375.98        79.74 o                         
   5  22   0        543.75        599.37        87.43 o                         
   1  23   0        448.62        455.09        92.70 o                         
   2  23   0        469.24        570.73       108.19 o                         
   3  23   0         85.13         30.37        93.25 o                         
   4  23   0        124.07         62.86        69.17 o                         
   5  23   0        115.40         28.30        43.44 o                         
   0  24   0       8836.37       9271.85       322.39 o                         
   1  24   0       1517.30       1394.17       179.08 o                         
   2  24   0       1856.99       1954.44       120.37 o                         
   3  24   0         29.58         99.15        71.10 o                         
   4  24   0        412.99        104.00        62.10 o                         
   1  25   0         26.26        -25.77        67.48 o                         
   2  25   0         48.73         80.32        58.20 o                         
   3  25   0        390.71        168.69        38.76 o                         
   0  26   0        858.36        704.23       150.87 o                         
   1  26   0         13.95         40.48        48.68 o                         
   1   0   1       8474.03       9814.90       365.06 o                         
   2   0   1        410.78        462.89        37.09 o                         
   3   0   1       6275.05       6616.84       316.45 o                         
   4   0   1       6929.89       7130.10       439.16 o                         
   5   0   1       1944.27       2062.45        97.39 o                         
   6   0   1       7149.66       7657.42       732.40 o                         
   7   0   1       6069.17       6333.36       223.02 o                         
   8   0   1        286.88       1441.75       453.65 o                         
   9   0   1        967.67       1170.68       153.35 o                         
  10   0   1         41.32         63.37        46.62 o                         
 -10   1   1         83.18         -7.39        47.03 o                         
  -9   1   1        851.24        851.37       115.10 o                         
  -8   1   1        600.00       1414.74       572.50 o                         
  -7   1   1        555.72       1017.60       166.92 o                         
  -6   1   1       1483.72       2575.27       323.64 o                         
  -5   1   1       7543.78       7901.35       330.76 o                         
  -4   1   1        499.56        384.28        57.86 o                         
  -3   1   1       1278.28       1292.72        39.62 o                         
  -2   1   1      12947.84      12964.86       497.13 o                         
  -1   1   1       1597.12       1391.56        40.06 o                         
   0   1   1       3117.29       3004.72       154.15 o                         
   1   1   1       3047.82       2946.32       111.82 o                         
   2   1   1      13018.96      12387.41      1088.90 o                         
   3   1   1        402.19        437.43        53.54 o                         
   4   1   1        749.36        948.47        94.65 o                         
   5   1   1       6768.50       6932.57       209.21 o                         
   6   1   1       1265.52       2615.28       367.15 o                         
   7   1   1       1282.37       1789.43       160.74 o                         
   8   1   1       1374.65       1566.46       201.81 o                         
   9   1   1        813.16        769.81       106.38 o                         
  10   1   1         65.12         20.54        48.79 o                         
 -10   2   1        235.54         80.06        49.01 o                         
  -9   2   1       1418.24       1707.77       185.15 o                         
  -8   2   1        481.82       1078.60       240.97 o                         
  -7   2   1        637.82       1147.87       154.26 o                         
  -6   2   1      15995.84      18253.52       647.37 o                         
  -5   2   1       9982.11      10327.54       626.88 o                         
  -4   2   1       4015.95       3808.04       121.67 o                         
  -3   2   1       3169.77       2972.89        46.93 o                         
  -2   2   1       1769.74       1822.36        38.33 o                         
  -1   2   1        964.80        843.12        35.70 o                         
   0   2   1       1883.74       1673.81        50.06 o                         
   1   2   1       2217.88       2113.88       122.00 o                         
   2   2   1       2488.36       2459.08        89.21 o                         
   3   2   1       3522.26       3273.19       183.09 o                         
   4   2   1       3847.50       3848.46       152.28 o                         
   5   2   1      10435.01      10880.36       318.47 o                         
   6   2   1      14804.82      16490.78       401.71 o                         
   7   2   1       1198.74       1682.38       125.36 o                         
   8   2   1       1456.79       1942.83       171.39 o                         
   9   2   1        972.88       1045.52       109.11 o                         
  10   2   1        294.60        177.56        49.68 o                         
 -10   3   1         79.37         38.39        44.75 o                         
  -9   3   1         49.19        157.80       128.46 o                         
  -8   3   1       1095.95       1222.25       171.89 o                         
  -7   3   1        612.00       3017.57       559.30 o                         
  -6   3   1      17077.62      17503.23       787.21 o                         
  -5   3   1       6351.69       6813.33       272.25 o                         
  -4   3   1         29.90       -102.84       102.84 o                         
  -3   3   1       2003.86       1984.14        69.14 o                         
  -2   3   1      21601.84      23447.58       827.33 o                         
  -1   3   1      31236.66      23012.44       843.92 o                         
   0   3   1       2884.54       2272.32       107.07 o                         
   1   3   1      25138.45      16727.10      1611.77 o                         
   2   3   1      15066.71      14269.77       628.62 o                         
   3   3   1        820.23        746.00        48.44 o                         
   4   3   1        130.65       -100.90       100.90 o                         
   5   3   1       6314.23       6064.05        99.52 o                         
   6   3   1      17922.52      17652.44       784.43 o                         
   7   3   1        485.41       3428.48       645.78 o                         
   8   3   1        886.78        862.80       115.35 o                         
   9   3   1         57.31        -35.50        97.74 o                         
  10   3   1         77.14         60.77        99.58 o                         
 -10   4   1       1477.38       1489.37       159.92 o                         
  -9   4   1       2492.85       2690.75       234.81 o                         
  -8   4   1         55.38         80.88       119.45 o                         
  -7   4   1        810.75       1110.50        91.92 o                         
  -6   4   1       6381.38       6940.92       207.79 o                         
  -5   4   1         65.48        992.07       656.45 o                         
  -4   4   1       1822.84       1698.08       147.22 o                         
  -3   4   1       4602.45       4808.41       115.24 o                         
  -2   4   1       1149.10       1181.36        39.51 o                         
  -1   4   1         52.13         20.05        28.95 o                         
   0   4   1        144.28        104.72        17.72 o                         
   1   4   1         37.89         28.49        25.72 o                         
   2   4   1        518.77        473.57        38.08 o                         
   3   4   1       4183.56       4499.09        97.46 o                         
   4   4   1       1671.60       1574.10        51.45 o                         
   5   4   1         80.96        651.83       247.13 o                         
   6   4   1       6209.63       8351.02       746.29 o                         
   7   4   1       2351.66       2785.43       106.35 o                         
   8   4   1        322.21        388.74       136.42 o                         
   9   4   1       2035.89       2028.32       122.79 o                         
  10   4   1       1132.28        611.28       137.50 o                         
 -10   5   1        401.42        410.22       142.10 o                         
  -9   5   1       1251.41       1391.40        80.53 o                         
  -8   5   1       1525.07       1445.00       120.78 o                         
  -7   5   1       6643.20       6891.11       140.80 o                         
  -6   5   1       3736.39       4248.80       299.02 o                         
  -5   5   1        533.44        668.01        89.28 o                         
  -4   5   1       3238.56       2662.89       194.91 o                         
  -3   5   1       2294.22       2166.42        59.70 o                         
  -2   5   1       4151.43       4418.33       156.16 o                         
  -1   5   1      12742.59      13884.25       424.19 o                         
   0   5   1        503.10        416.74        30.40 o                         
   1   5   1      14456.49      13234.24      2153.23 o                         
   2   5   1       4016.30       3853.00       232.46 o                         
   3   5   1       2189.28       2059.38        48.03 o                         
   4   5   1       4242.93       3876.96        89.64 o                         
   5   5   1        416.65        734.89       110.49 o                         
   6   5   1       3047.76       3334.69       180.65 o                         
   7   5   1       4291.53       4248.31       170.01 o                         
   8   5   1        770.06        625.29       155.37 o                         
   9   5   1       1437.60       1594.37        85.80 o                         
  10   5   1        314.70        208.26        61.51 o                         
  -9   6   1         72.39        119.48        91.19 o                         
  -8   6   1        122.03        223.24       117.59 o                         
  -7   6   1       1037.13       1130.42       194.46 o                         
  -6   6   1       3775.20       4022.13       209.96 o                         
  -5   6   1       7040.35       8110.74       759.20 o                         
  -4   6   1      16501.63      15779.09       547.45 o                         
  -3   6   1      11525.61      12074.72       195.74 o                         
  -2   6   1       9874.61      10333.84       551.20 o                         
   2   6   1       9424.75      10306.21       338.73 o                         
   3   6   1       9656.74       9981.30       819.54 o                         
   4   6   1      13361.06      14633.92       790.00 o                         
   5   6   1       6742.27       7342.49       252.08 o                         
   6   6   1       4010.77       4082.67       104.68 o                         
   7   6   1       1392.96       1222.71       108.85 o                         
   8   6   1        357.63        349.33       117.23 o                         
   9   6   1         54.93         21.20        92.70 o                         
  -9   7   1       1639.32       1823.80       131.16 o                         
  -8   7   1        107.78        301.17       106.12 o                         
  -7   7   1       1506.60       1642.05        95.23 o                         
  -6   7   1       5671.66       7235.29       444.01 o                         
  -5   7   1       1555.78       3992.85      1083.29 o                         
  -4   7   1      16644.43      15899.65       755.31 o                         
  -3   7   1       4725.05       4478.90        63.42 o                         
  -2   7   1        128.73        161.99        44.51 o                         
  -1   7   1      18909.35      20596.19      1772.16 o                         
   0   7   1      15099.89      16244.40       602.04 o                         
   1   7   1      17368.84      19218.72       571.54 o                         
   2   7   1        184.79        166.54        38.99 o                         
   3   7   1       3303.03       2943.98        80.10 o                         
   4   7   1      15634.33      15464.69       591.98 o                         
   5   7   1       2058.72       4988.56      1120.55 o                         
   6   7   1       5873.27       6553.75       111.29 o                         
   7   7   1       2820.00       3225.80       157.57 o                         
   8   7   1        838.12       1115.01        97.60 o                         
   9   7   1       1625.86       1678.52        79.63 o                         
  -9   8   1        991.51        973.75        75.80 o                         
  -8   8   1        140.98        203.47        97.27 o                         
  -7   8   1       2482.51       2608.34       129.46 o                         
  -6   8   1        163.47       1505.12       300.84 o                         
  -5   8   1       9719.47       9444.03       149.87 o                         
  -4   8   1        905.52       1117.41       288.53 o                         
  -3   8   1       3203.21       3198.27       169.67 o                         
  -2   8   1        892.23        891.39        47.58 o                         
  -1   8   1       1440.29       1462.49        45.82 o                         
   0   8   1      27392.93      29576.58      1093.97 o                         
   1   8   1       1071.60       1032.71        70.07 o                         
   2   8   1       1252.07       1367.42        71.79 o                         
   3   8   1       3392.57       3241.35        50.67 o                         
   4   8   1       2814.95       3112.27       179.50 o                         
   5   8   1       8543.06       8144.40       352.73 o                         
   6   8   1        115.64        735.41       269.38 o                         
   7   8   1       1640.02       3053.73       354.10 o                         
   8   8   1        735.85        916.69        92.32 o                         
   9   8   1       1460.57       1580.62        72.82 o                         
  -9   9   1        957.20        894.75       147.53 o                         
  -8   9   1       2085.79       2233.72        96.66 o                         
  -7   9   1       1443.31       1406.79       105.20 o                         
  -6   9   1       2312.49       2527.90       206.99 o                         
  -5   9   1        433.53        377.14        88.96 o                         
  -4   9   1       8153.33       7883.90       301.89 o                         
  -3   9   1       7579.74       7074.29       255.84 o                         
  -2   9   1       5092.59       4770.19        99.93 o                         
  -1   9   1      38923.67      43990.57      2087.99 o                         
   0   9   1      13944.40      14754.25       903.03 o                         
   1   9   1      33322.11      37142.11      2836.44 o                         
   2   9   1       5602.45       5555.34       191.33 o                         
   3   9   1       8118.79       7141.52       214.16 o                         
   4   9   1       8166.51       9350.80       490.70 o                         
   5   9   1        593.65        729.86        90.09 o                         
   6   9   1       2279.31       2383.84       103.63 o                         
   7   9   1        894.44       1593.54       264.20 o                         
   8   9   1       1805.78       1900.94       118.90 o                         
   9   9   1        603.73        602.83        88.46 o                         
  -9  10   1         40.46        -29.17        81.45 o                         
  -8  10   1        248.27        414.62       116.59 o                         
  -7  10   1        208.65        452.46        87.77 o                         
  -6  10   1        778.81       1835.00       340.51 o                         
  -5  10   1       1354.44       1409.41       198.58 o                         
  -4  10   1        768.53       1498.06       331.56 o                         
  -3  10   1       3456.10       3567.07       195.68 o                         
  -2  10   1       8614.55       8111.41       263.90 o                         
  -1  10   1      14061.60      13689.63       482.11 o                         
   0  10   1      51932.52      59902.72       800.52 o                         
   1  10   1      15013.13      15440.26       472.77 o                         
   2  10   1       9621.65       8630.33       576.41 o                         
   3  10   1       1392.20       1199.48       132.58 o                         
   4  10   1        928.13       3151.60      1092.15 o                         
   5  10   1       1191.33       1174.59        89.51 o                         
   6  10   1        442.47       1155.78       327.85 o                         
   7  10   1       1424.84       1578.55       109.97 o                         
   8  10   1        722.08       1241.98       292.70 o                         
   9  10   1        172.62        178.43        64.17 o                         
  -9  11   1         19.67         -9.60        61.14 o                         
  -8  11   1       1860.16       1945.19        93.95 o                         
  -7  11   1       2248.50       2748.95       179.93 o                         
  -6  11   1        456.15        786.87       135.13 o                         
  -5  11   1        409.31        395.37        96.52 o                         
  -4  11   1        917.72        853.66        93.41 o                         
  -3  11   1       8640.63       7871.86       794.55 o                         
  -2  11   1       4219.73       3737.25       265.94 o                         
  -1  11   1      21620.34      22478.44       850.41 o                         
   0  11   1       8129.62       8386.99       609.91 o                         
   1  11   1      22252.26      20081.78      1508.73 o                         
   2  11   1       4404.40       3972.13       208.71 o                         
   3  11   1       9771.17       9016.55       187.03 o                         
   4  11   1        731.43        856.48       139.42 o                         
   5  11   1        901.48        906.21        77.63 o                         
   6  11   1        658.87        888.20       129.95 o                         
   7  11   1       1290.92       1806.05       186.21 o                         
   8  11   1        966.89       1068.41        79.62 o                         
   9  11   1         90.05         48.82        51.13 o                         
  -9  12   1        211.44         96.15        33.39 o                         
  -8  12   1        289.74        230.00        97.34 o                         
  -7  12   1       1996.46       2164.57       139.10 o                         
  -6  12   1       5356.88       5532.00       253.10 o                         
  -5  12   1         47.24         28.79        99.25 o                         
  -4  12   1        234.59        191.11        88.75 o                         
  -3  12   1       4205.40       4039.87       169.15 o                         
  -2  12   1       4913.18       5096.21       182.00 o                         
  -1  12   1        557.04        401.09        59.78 o                         
   0  12   1      26270.03      25934.49      3167.20 o                         
   1  12   1        820.17        873.64        61.12 o                         
   2  12   1       4743.20       4826.34       175.67 o                         
   3  12   1       4395.39       4009.84       300.16 o                         
   4  12   1        148.36        197.12        77.84 o                         
   5  12   1          5.30        107.25       108.41 o                         
   6  12   1       4923.56       4929.82       210.86 o                         
   7  12   1       1037.16       1227.82       106.10 o                         
   8  12   1        495.65        539.10        94.13 o                         
   9  12   1        205.62         99.60        32.15 o                         
  -8  13   1       1365.12       1732.62       185.08 o                         
  -7  13   1        270.13        387.61       129.13 o                         
  -6  13   1        576.32        358.56       103.80 o                         
  -5  13   1        638.97        587.69       116.16 o                         
  -4  13   1        240.11        197.69        78.58 o                         
  -3  13   1       3645.94       3327.10       299.50 o                         
  -2  13   1       5113.90       5989.34       310.80 o                         
  -1  13   1       5290.73       5795.44       223.87 o                         
   0  13   1      16921.62      17767.68       470.38 o                         
   1  13   1       4015.62       3861.80       511.50 o                         
   2  13   1       2847.19       2882.65       298.20 o                         
   3  13   1       6041.76       6365.93       395.77 o                         
   4  13   1        339.25        424.96       131.02 o                         
   5  13   1        410.84        566.13       109.57 o                         
   6  13   1        997.28       1212.18       130.87 o                         
   7  13   1         66.43       1462.03       424.06 o                         
   8  13   1       1581.78       2002.13       140.72 o                         
  -8  14   1         69.09         87.83        96.66 o                         
  -7  14   1       1512.45       1674.21       139.88 o                         
  -6  14   1        797.52        811.98       124.44 o                         
  -5  14   1        724.72        788.92       112.64 o                         
  -4  14   1       2180.02       2151.52       127.44 o                         
  -3  14   1       2130.73       2194.75        80.03 o                         
  -2  14   1        374.46        381.37        84.24 o                         
  -1  14   1         93.69        160.81        72.07 o                         
   0  14   1       6683.86       6941.57       140.59 o                         
   1  14   1        267.17        333.36        86.68 o                         
   2  14   1        773.21        978.96        84.82 o                         
   3  14   1       1929.62       1584.09        81.51 o                         
   4  14   1       4109.69       4183.26       141.81 o                         
   5  14   1        912.45       1292.69       122.86 o                         
   6  14   1        859.77       1251.54       131.64 o                         
   7  14   1       1868.56       2315.88       175.67 o                         
   8  14   1        202.73        123.73        76.62 o                         
  -8  15   1       1572.86       1677.10       134.60 o                         
  -7  15   1        551.20        484.08        85.24 o                         
  -6  15   1       3374.76       3527.62       152.35 o                         
  -5  15   1        161.44         84.71       132.76 o                         
  -4  15   1        752.29        677.67       107.81 o                         
  -3  15   1       3632.97       3616.30       144.49 o                         
  -2  15   1        739.67        789.63        75.47 o                         
  -1  15   1       2269.33       2665.17        96.34 o                         
   0  15   1       6306.76       6789.77       518.16 o                         
   1  15   1       2168.94       2393.34       215.07 o                         
   2  15   1        511.74        498.53        72.82 o                         
   3  15   1       3363.32       3285.57       180.91 o                         
   4  15   1        427.18        564.02       108.33 o                         
   5  15   1         86.72        118.32       132.49 o                         
   6  15   1       3038.14       2795.58       150.25 o                         
   7  15   1        266.14        176.54        87.65 o                         
   8  15   1       1462.72       1093.16       146.55 o                         
  -8  16   1        214.80        116.53        54.03 o                         
  -7  16   1        759.25        633.14        83.60 o                         
  -6  16   1        149.27         76.25       122.70 o                         
  -5  16   1        464.74        464.33       117.28 o                         
  -4  16   1       9546.46       9924.43       413.52 o                         
  -3  16   1         81.11         81.44       147.66 o                         
  -2  16   1       2074.10       1984.36       107.42 o                         
  -1  16   1       1623.03       1740.66       213.26 o                         
   0  16   1       2447.41       2695.19       101.41 o                         
   1  16   1       1643.89       1952.54       149.13 o                         
   2  16   1       1716.53       1830.19       112.14 o                         
   3  16   1         61.93         61.01       105.54 o                         
   4  16   1       9127.33       8813.17      1137.52 o                         
   5  16   1        219.32        380.62       111.26 o                         
   6  16   1         52.33        132.50       117.32 o                         
   7  16   1       1774.14       1636.92       324.31 o                         
   8  16   1        554.27        336.46        68.26 o                         
  -7  17   1        304.72        315.84       101.65 o                         
  -6  17   1        850.90        972.23       103.79 o                         
  -5  17   1        373.57        510.56       137.15 o                         
  -4  17   1       2987.78       2916.86       133.87 o                         
  -3  17   1       1514.64       1796.35       105.33 o                         
  -2  17   1         80.88         57.10        80.45 o                         
  -1  17   1       3095.53       3434.28        98.01 o                         
   0  17   1        776.58        969.20       105.56 o                         
   1  17   1       3868.05       4463.20       121.59 o                         
   2  17   1        608.03        749.61       141.19 o                         
   3  17   1       1245.03       1441.60        85.25 o                         
   4  17   1       3396.27       3539.07       146.03 o                         
   5  17   1        492.70        879.38       142.63 o                         
   6  17   1       1594.73       1685.91       149.89 o                         
   7  17   1        280.89        212.94        79.83 o                         
  -7  18   1        934.82        989.26       127.60 o                         
  -6  18   1        500.01        515.08        87.41 o                         
  -5  18   1         35.36        147.59       107.56 o                         
  -4  18   1        769.37       1066.57       131.47 o                         
  -3  18   1        344.85        422.92        84.96 o                         
  -2  18   1        225.29        293.96       127.85 o                         
  -1  18   1       1730.64       1766.89       201.85 o                         
   0  18   1       5230.97       5864.62       216.06 o                         
   1  18   1       2810.06       3274.12       178.57 o                         
   2  18   1        730.93       1045.46       157.71 o                         
   3  18   1        278.50        200.78        82.34 o                         
   4  18   1        727.77        791.90        98.02 o                         
   5  18   1        282.79        247.91       120.64 o                         
   6  18   1        468.39        465.62        93.13 o                         
   7  18   1        670.67        650.66       117.64 o                         
  -7  19   1         37.78          7.90        52.46 o                         
  -6  19   1         52.14        -32.70        63.82 o                         
  -5  19   1        781.72        783.62       106.35 o                         
  -4  19   1       2698.26       3375.64       155.25 o                         
  -3  19   1       4836.77       5375.84       430.20 o                         
  -2  19   1        835.19       1216.16       200.70 o                         
  -1  19   1       2916.00       3402.31       131.08 o                         
   0  19   1       7678.36       9077.32       730.67 o                         
   1  19   1       2878.65       3294.87       109.18 o                         
   2  19   1        769.67        814.35        98.06 o                         
   3  19   1       4886.68       5523.93       224.81 o                         
   4  19   1       2439.77       3276.60       138.47 o                         
   5  19   1        514.25        721.88       153.06 o                         
   6  19   1         23.12        -82.44        87.81 o                         
   7  19   1        293.29        130.63        83.97 o                         
  -6  20   1        737.43        527.40       239.40 o                         
  -5  20   1        616.38        791.95       141.50 o                         
  -4  20   1        337.52        881.87       196.99 o                         
  -3  20   1       3634.61       4242.48       480.42 o                         
  -2  20   1        106.49        111.41        99.49 o                         
  -1  20   1        686.23        810.44        91.32 o                         
   0  20   1        209.90        240.26       182.85 o                         
   1  20   1       1027.74       1332.49       155.78 o                         
   2  20   1        315.15        356.67       100.10 o                         
   3  20   1       3414.34       3899.84       217.51 o                         
   4  20   1        655.57        773.51       125.81 o                         
   5  20   1        407.97        465.92       107.65 o                         
   6  20   1       1115.54       1176.80       327.13 o                         
  -6  21   1        301.66        106.76        48.41 o                         
  -5  21   1        567.42        606.07       138.45 o                         
  -4  21   1       1090.31       1205.60       104.46 o                         
  -3  21   1        637.06       1145.17       117.00 o                         
  -2  21   1       5397.33       6500.82       404.59 o                         
  -1  21   1        476.99        507.92       153.32 o                         
   0  21   1       2220.38       2392.20       155.17 o                         
   1  21   1         46.88         76.33        88.14 o                         
   2  21   1       5526.82       6800.73       346.81 o                         
   3  21   1        150.42        301.26       125.98 o                         
   4  21   1       1151.66       1218.24       131.61 o                         
   5  21   1        484.65        376.79       205.98 o                         
   6  21   1        523.34        175.93       166.97 o                         
  -5  22   1         55.07          5.17        94.04 o                         
  -4  22   1        228.90        223.99        97.01 o                         
  -3  22   1         43.61         56.19        85.11 o                         
  -2  22   1       1448.23       1754.70       158.94 o                         
  -1  22   1        565.64        569.39       101.85 o                         
   0  22   1       3280.72       3735.89       143.70 o                         
   1  22   1        217.00        225.57       140.01 o                         
   2  22   1       1591.38       2060.27       233.34 o                         
   3  22   1         37.20        -13.17        87.44 o                         
   4  22   1        475.53        567.62        92.09 o                         
   5  22   1         14.69        -45.11        65.59 o                         
  -5  23   1        249.31         64.48        34.38 o                         
  -4  23   1        392.20        465.28        94.25 o                         
  -3  23   1         12.09          9.87        83.08 o                         
  -2  23   1         10.45         85.89       102.10 o                         
  -1  23   1        245.43        288.97        91.62 o                         
   0  23   1        244.67        313.41       114.97 o                         
   1  23   1        217.62        354.73        79.71 o                         
   2  23   1         69.03         45.89       103.06 o                         
   3  23   1        103.29         74.04        90.03 o                         
   4  23   1        388.94        339.87        84.98 o                         
   5  23   1        380.79        204.53        50.64 o                         
  -4  24   1         12.21        -25.20        48.71 o                         
  -3  24   1        101.85         80.26        69.79 o                         
  -2  24   1        823.07        847.47       105.14 o                         
  -1  24   1       4190.84       4173.29       328.05 o                         
   0  24   1        147.91        278.03        92.99 o                         
   1  24   1       4923.86       5635.64       383.56 o                         
   2  24   1        564.37        632.86        79.13 o                         
   3  24   1         63.70         71.06        68.24 o                         
   4  24   1         60.94          8.23        42.02 o                         
  -3  25   1         44.56         40.05        39.00 o                         
  -2  25   1        102.36        100.55        72.76 o                         
  -1  25   1        136.32        134.75        66.63 o                         
   0  25   1        362.77        270.00        64.98 o                         
   1  25   1        348.35        476.90        63.07 o                         
   2  25   1        145.29         69.06        53.64 o                         
   3  25   1         47.03         17.08        44.22 o                         
  -2  26   1         12.75         18.55        70.99 o                         
  -1  26   1        275.69         51.12        30.65 o                         
   0  26   1        554.04        233.97        48.79 o                         
   1  26   1        196.24        120.40        54.21 o                         
   3   0   2      18197.25      18097.28       335.35 o                         
   4   0   2       2374.26       2133.28        59.57 o                         
   5   0   2        677.62        849.85        96.35 o                         
   6   0   2        660.99       1303.80       262.73 o                         
   7   0   2       4097.85       4411.40       296.11 o                         
   8   0   2       7719.13       8683.75       545.61 o                         
   9   0   2        143.98        188.96       100.92 o                         
  10   0   2        158.97        259.65        96.43 o                         
 -10   1   2        858.71        927.39        90.74 o                         
  -9   1   2        189.42        311.71        85.07 o                         
  -8   1   2       5141.70       5502.68       328.12 o                         
  -7   1   2       1214.60       1376.38       123.15 o                         
  -6   1   2       6556.10       6521.07       102.69 o                         
  -5   1   2       1026.20       1414.56       359.87 o                         
  -4   1   2       5538.00       5984.83       205.73 o                         
  -3   1   2       4188.67       4219.65       315.03 o                         
  -2   1   2       6868.77       7233.05       116.45 o                         
  -1   1   2       6249.10       5906.88       245.95 o                         
   1   1   2       5235.51       5113.88       197.73 o                         
   2   1   2       5032.14       5177.03       107.67 o                         
   3   1   2       5931.16       6183.56       278.60 o                         
   4   1   2       4372.68       4312.57       175.61 o                         
   5   1   2        987.53       1395.00       164.81 o                         
   6   1   2       5609.51       5587.88        91.66 o                         
   7   1   2        507.43        688.97       110.41 o                         
   8   1   2       2636.39       2479.25       128.66 o                         
  10   1   2        766.08        328.49       147.93 o                         
 -10   2   2        634.44        427.45       233.02 o                         
  -9   2   2        342.88        400.06        99.78 o                         
  -8   2   2       4561.68       5584.76       494.07 o                         
  -7   2   2        486.12        863.98        96.96 o                         
  -6   2   2       6188.75       7879.07       511.96 o                         
  -5   2   2       9471.97       9599.89       344.57 o                         
  -4   2   2      11030.86      10663.46       389.35 o                         
  -3   2   2        859.74        947.91        51.93 o                         
  -2   2   2       6115.01       6352.22       164.78 o                         
  -1   2   2       7188.16       6097.41       386.88 o                         
   1   2   2       4451.75       3297.14       182.22 o                         
   2   2   2       6407.79       6061.67       256.28 o                         
   3   2   2        745.74        796.54        43.19 o                         
   4   2   2      12257.20      12353.10       212.25 o                         
   5   2   2       9257.90       9471.43       546.03 o                         
   6   2   2       6766.08       7714.67       560.33 o                         
   7   2   2       1661.30       1944.76        99.07 o                         
   8   2   2       3064.90       3488.26       103.73 o                         
   9   2   2        693.98        794.50       170.08 o                         
  10   2   2        525.92        253.32       144.63 o                         
 -10   3   2        115.26         96.29        83.54 o                         
  -9   3   2        566.98        571.87       142.00 o                         
  -8   3   2        428.47        487.47        87.71 o                         
  -7   3   2       2170.98       2778.10       264.47 o                         
  -6   3   2      12252.79      13327.27       875.92 o                         
  -5   3   2       2876.87       2904.60       271.27 o                         
  -4   3   2       7497.71       7912.50       188.89 o                         
  -3   3   2       2699.34       2741.46       150.79 o                         
  -2   3   2        134.33        102.23        48.19 o                         
  -1   3   2        569.35        540.62        29.80 o                         
   1   3   2       3324.61       3251.28       266.62 o                         
   2   3   2        589.68        551.72        34.01 o                         
   3   3   2        705.31        613.49        42.47 o                         
   4   3   2       9190.45       9760.74       409.67 o                         
   5   3   2       4435.18       4813.03       329.61 o                         
   6   3   2      12026.82      13069.12       649.43 o                         
   7   3   2       3160.69       3732.59       214.03 o                         
   8   3   2        602.65        680.82        89.35 o                         
   9   3   2        545.74        491.04       102.33 o                         
  10   3   2         86.40         63.04        31.58 o                         
 -10   4   2        899.81        528.32       117.66 o                         
  -9   4   2       1498.24       1786.48        99.53 o                         
  -8   4   2        115.25        116.14        84.76 o                         
  -7   4   2       2815.58       3072.97       368.41 o                         
  -6   4   2       1220.92       3038.88       495.98 o                         
  -5   4   2       6014.30       6346.41       530.30 o                         
  -4   4   2       4541.56       4543.80       155.14 o                         
  -3   4   2         80.13         60.18        51.72 o                         
  -2   4   2        736.96        727.12        46.90 o                         
  -1   4   2       4477.59       4775.01       362.89 o                         
   0   4   2       9329.68       7864.64       510.97 o                         
   1   4   2       5581.03       5180.48       404.74 o                         
   2   4   2       1324.41       1268.52        51.35 o                         
   3   4   2        386.81        385.37        38.64 o                         
   4   4   2       4237.41       4369.47        58.94 o                         
   5   4   2       7066.09       7148.47       233.40 o                         
   6   4   2        970.07       2922.84       405.94 o                         
   7   4   2       4320.16       5158.16       192.51 o                         
   8   4   2        193.53        210.77        98.50 o                         
   9   4   2       1103.25       1115.83       151.25 o                         
  10   4   2        667.89        216.11        52.86 o                         
 -10   5   2        920.17        504.60       201.05 o                         
  -9   5   2        971.72       1068.37       103.43 o                         
  -8   5   2        658.84        657.48        86.43 o                         
  -7   5   2       1022.18       1962.64       105.33 o                         
  -6   5   2       6899.64       7693.18       345.16 o                         
  -5   5   2       1432.93       1417.18       120.19 o                         
  -4   5   2       2970.96       2658.65        97.21 o                         
  -3   5   2       5276.07       5091.75       262.52 o                         
  -2   5   2       3336.29       3461.48       114.92 o                         
  -1   5   2      12834.75      14069.59       601.91 o                         
   0   5   2       1448.96       1064.76        43.28 o                         
   1   5   2      17058.05      19980.22       921.63 o                         
   2   5   2       5998.32       5878.31       360.48 o                         
   3   5   2       8447.27       8645.74       471.15 o                         
   4   5   2       2211.00       2516.30       232.41 o                         
   5   5   2       1137.95       1078.94        69.90 o                         
   6   5   2       8115.23       9092.94       436.90 o                         
   7   5   2       1050.45       1582.09       107.13 o                         
   8   5   2       1597.54       1424.31       133.25 o                         
   9   5   2        975.50       1053.51        84.10 o                         
  -9   6   2        611.58        613.52        83.34 o                         
  -8   6   2        261.12        188.33       102.46 o                         
  -7   6   2       1822.64       2416.63       188.31 o                         
  -6   6   2       2188.91       2071.55       123.75 o                         
  -5   6   2       9768.04       9977.79      2345.48 o                         
  -4   6   2      10297.64       9113.23       469.68 o                         
  -3   6   2       1572.75       1553.12        74.60 o                         
  -2   6   2       1475.31       1588.25        47.58 o                         
  -1   6   2      21395.72      19969.88      3248.05 o                         
   0   6   2      58202.60      41802.11       367.25 o                         
   1   6   2      14395.27      12968.19      1525.77 o                         
   2   6   2       1713.28       1737.44       101.90 o                         
   3   6   2        296.12        103.36        71.21 o                         
   4   6   2      10569.67      10709.21       260.65 o                         
   5   6   2      11051.99      11592.24       602.95 o                         
   6   6   2       3079.88       3541.68       372.77 o                         
   7   6   2        753.17        942.01       133.48 o                         
   8   6   2        131.49        398.72       127.93 o                         
   9   6   2        431.63        394.08        97.42 o                         
  -9   7   2       1362.34       1772.12       123.48 o                         
  -8   7   2       1279.35       1411.27       134.28 o                         
  -7   7   2        291.43        299.10       107.26 o                         
  -6   7   2       6352.08       6753.58       285.46 o                         
  -5   7   2      10847.96      11306.50       266.47 o                         
  -4   7   2       4970.44       5111.01       215.37 o                         
  -3   7   2       1727.55       1496.93        54.11 o                         
  -2   7   2       2792.89       2612.56       150.61 o                         
  -1   7   2       8796.62       8641.18       349.51 o                         
   0   7   2      32129.92      34715.87      1188.90 o                         
   1   7   2      11912.01      12800.13       437.21 o                         
   2   7   2       1857.53       1575.15        52.20 o                         
   3   7   2       2404.91       2188.17        48.65 o                         
   4   7   2       4272.72       4968.10       342.65 o                         
   5   7   2       9576.19       9105.24       348.66 o                         
   6   7   2       6155.64       6728.88       400.51 o                         
   7   7   2        221.08        452.88       220.17 o                         
   8   7   2        310.14        212.72        93.15 o                         
   9   7   2       1001.90       1153.95        99.56 o                         
  -9   8   2        979.08        923.32        73.55 o                         
  -8   8   2        324.49        614.67       192.05 o                         
  -7   8   2       2909.59       3185.77       277.57 o                         
  -6   8   2       1911.22       2133.83       101.37 o                         
  -5   8   2       5865.35       6324.71       555.78 o                         
  -4   8   2      10893.06       9847.96       566.11 o                         
  -3   8   2         44.13         30.42        57.29 o                         
  -2   8   2       1772.17       1754.10        62.61 o                         
  -1   8   2       5974.93       5127.81       365.55 o                         
   0   8   2      12205.31      11936.84       643.81 o                         
   1   8   2       8037.01       8691.37       263.21 o                         
   2   8   2       1978.37       1908.40        93.22 o                         
   3   8   2        130.50         82.40        46.15 o                         
   4   8   2      12621.66      12169.65       408.98 o                         
   5   8   2       5097.95       6541.43       435.85 o                         
   6   8   2       2362.27       2669.38       107.95 o                         
   7   8   2       2662.12       2939.81       291.76 o                         
   8   8   2        658.89       1228.69       239.43 o                         
   9   8   2        903.47        927.74       141.09 o                         
  -9   9   2        466.33        334.36        65.45 o                         
  -8   9   2        192.47        153.91        97.50 o                         
  -7   9   2        395.15        259.64        80.02 o                         
  -6   9   2       2833.28       2977.38       109.41 o                         
  -5   9   2       2539.00       2477.46        91.02 o                         
  -4   9   2       5551.23       5825.16       117.13 o                         
  -3   9   2       4349.08       3697.52       119.14 o                         
  -2   9   2       2881.16       2619.67       121.49 o                         
  -1   9   2       5460.06       5493.93       276.89 o                         
   0   9   2      49156.82      53569.98      1871.38 o                         
   1   9   2       6798.11       7143.71       337.98 o                         
   2   9   2       3825.51       3705.44       168.17 o                         
   3   9   2       4485.57       4112.37       200.29 o                         
   4   9   2       9029.12       9198.16       425.74 o                         
   5   9   2       3428.67       3664.39       185.95 o                         
   6   9   2       2368.67       2346.43       120.17 o                         
   7   9   2        175.81        264.71       101.43 o                         
   8   9   2        299.23        502.22       118.55 o                         
   9   9   2        230.29        269.34        82.43 o                         
  -9  10   2        516.03        608.94       103.20 o                         
  -8  10   2       2594.78       2832.09       139.30 o                         
  -7  10   2        524.56        445.74        85.94 o                         
  -6  10   2       4443.82       4205.86       133.70 o                         
  -5  10   2       3607.77       3709.48       173.82 o                         
  -4  10   2       4356.91       4009.55       174.68 o                         
  -3  10   2       8336.53       8026.96       435.27 o                         
  -2  10   2        925.57        836.57        61.25 o                         
  -1  10   2      31290.03      35873.46       742.14 o                         
   0  10   2       1746.34       1580.66        70.77 o                         
   1  10   2      31631.01      24427.42      4163.00 o                         
   2  10   2        425.81        306.49        52.06 o                         
   3  10   2       9524.00       9500.20       459.51 o                         
   4  10   2       2980.43       2997.20       200.12 o                         
   5  10   2       2735.53       2561.76        88.39 o                         
   6  10   2       3787.01       3532.69       128.76 o                         
   7  10   2        833.15       1057.88       111.21 o                         
   8  10   2       1937.26       2145.39       166.06 o                         
   9  10   2        536.19        354.49        81.70 o                         
  -9  11   2        295.42        330.05        72.03 o                         
  -8  11   2        477.06        378.59        89.93 o                         
  -7  11   2       3429.99       3219.42       243.92 o                         
  -6  11   2       4525.69       4279.00       112.85 o                         
  -5  11   2       1887.43       1786.53        95.17 o                         
  -4  11   2       4963.50       4672.54       319.00 o                         
  -3  11   2       1884.53       1878.67        73.22 o                         
  -2  11   2       7283.25       6367.22       399.58 o                         
  -1  11   2        209.77        245.06        63.39 o                         
   0  11   2       9391.90      10325.88       416.11 o                         
   1  11   2         55.40         32.11        60.14 o                         
   2  11   2       6646.55       6037.46       443.06 o                         
   3  11   2       2028.44       2343.44       401.98 o                         
   4  11   2       4335.69       4120.38       311.25 o                         
   5  11   2       1259.51       1325.51       114.18 o                         
   6  11   2       5474.28       5546.39       366.60 o                         
   7  11   2       4214.07       4228.81       219.92 o                         
   8  11   2        648.86        791.84       100.83 o                         
   9  11   2        640.11        173.65        85.28 o                         
  -9  12   2         69.21         24.21        52.70 o                         
  -8  12   2        624.98        693.10        84.70 o                         
  -7  12   2        932.33       1097.01       109.90 o                         
  -6  12   2       1169.70       1363.53       129.38 o                         
  -5  12   2        612.72        528.19       125.99 o                         
  -4  12   2        248.24        255.10        86.19 o                         
  -3  12   2       1965.33       1801.45        97.84 o                         
  -2  12   2        929.07       1022.40        99.03 o                         
  -1  12   2      14385.70      16285.35       476.79 o                         
   0  12   2        195.72        353.91        60.87 o                         
   1  12   2       9946.09       9270.27       691.21 o                         
   2  12   2        510.63        403.72        76.98 o                         
   3  12   2       3625.55       3495.75       289.04 o                         
   4  12   2        307.51        253.80        80.59 o                         
   5  12   2        865.46        802.04       103.41 o                         
   6  12   2       2133.19       2117.09       157.07 o                         
   7  12   2        840.57        617.06       109.13 o                         
   8  12   2       1078.09       1104.82        93.86 o                         
   9  12   2        151.99        137.11        54.71 o                         
  -8  13   2        908.03        843.66        86.70 o                         
  -7  13   2       2548.53       2707.63       182.49 o                         
  -6  13   2       5224.93       5225.60       183.20 o                         
  -5  13   2        485.68        387.43        95.01 o                         
  -4  13   2       3809.56       3472.93       124.52 o                         
  -3  13   2       1374.36       1654.57        84.18 o                         
  -2  13   2       5715.64       5817.90       281.24 o                         
  -1  13   2       1132.89       1363.14       123.98 o                         
   0  13   2      21013.56      20967.89      1014.37 o                         
   1  13   2       2381.84       2633.37       210.81 o                         
   2  13   2       7252.86       6741.87      1306.82 o                         
   3  13   2       1245.71       1211.10        88.46 o                         
   4  13   2       4912.41       4413.81       260.53 o                         
   5  13   2        970.45       1160.86        95.46 o                         
   6  13   2       5372.73       5123.48       366.83 o                         
   7  13   2       2692.81       3178.81       218.11 o                         
   8  13   2        597.26        724.04       122.09 o                         
  -8  14   2       2373.43       2668.97       208.53 o                         
  -7  14   2       2867.28       3002.93       217.17 o                         
  -6  14   2       2885.95       3099.92       111.47 o                         
  -5  14   2       1672.29       1486.46       135.79 o                         
  -4  14   2        130.67        247.96       101.73 o                         
  -3  14   2        121.19         48.69        74.25 o                         
  -2  14   2        677.99        814.07        86.83 o                         
  -1  14   2       3451.53       3815.44        88.06 o                         
   0  14   2         18.47        -15.34        69.87 o                         
   1  14   2       4546.52       4836.68       360.13 o                         
   2  14   2        874.18       1018.98        96.95 o                         
   3  14   2        342.82        294.67        78.78 o                         
   4  14   2         33.31        533.65       250.97 o                         
   5  14   2       2983.96       2904.11       147.89 o                         
   6  14   2       4772.81       5127.79       412.47 o                         
   7  14   2       2609.84       2880.10       177.82 o                         
   8  14   2       2675.62       2711.25       219.47 o                         
  -8  15   2        205.43        369.92       150.32 o                         
  -7  15   2       1842.18       2050.87       128.07 o                         
  -6  15   2        572.78        826.92       122.83 o                         
  -5  15   2       2100.20       2295.46       131.45 o                         
  -4  15   2       2048.65       2036.29        94.74 o                         
  -3  15   2       2133.87       2288.45        99.35 o                         
  -2  15   2       2691.51       2778.54       243.83 o                         
  -1  15   2        412.61        357.66        90.38 o                         
   0  15   2       1926.87       1614.08        95.85 o                         
   1  15   2        690.23        602.87        92.12 o                         
   2  15   2       2461.21       2384.53       160.71 o                         
   3  15   2       1322.67       1350.32        91.26 o                         
   4  15   2       2134.21       2256.69       111.91 o                         
   5  15   2       1220.94       1351.63       124.86 o                         
   6  15   2        965.00       1240.50       128.45 o                         
   7  15   2       1702.49       1824.92       179.89 o                         
   8  15   2        219.01        255.75        59.45 o                         
  -8  16   2        317.39        198.08        86.06 o                         
  -7  16   2        119.09        -14.49        76.27 o                         
  -6  16   2       3613.56       3576.95       147.93 o                         
  -5  16   2       3577.40       3671.11       104.50 o                         
  -4  16   2        577.70       1454.78       331.10 o                         
  -3  16   2       3387.97       3517.55       157.99 o                         
  -2  16   2        442.40        552.59        75.85 o                         
  -1  16   2         28.96        -83.52        83.52 o                         
   0  16   2       3249.70       3032.45       288.32 o                         
   1  16   2        632.72        780.22        84.69 o                         
   2  16   2         94.01          2.52        76.08 o                         
   3  16   2       2079.79       2058.56       117.97 o                         
   4  16   2        629.23       1765.67       519.80 o                         
   5  16   2       4306.47       4382.89       155.25 o                         
   6  16   2       3906.99       3703.57       274.13 o                         
   7  16   2        144.22         46.02        78.11 o                         
   8  16   2        259.03        101.55        34.84 o                         
  -7  17   2        249.48         15.17        71.17 o                         
  -6  17   2       3870.28       3963.28       209.58 o                         
  -5  17   2       1379.95       1566.90       111.48 o                         
  -4  17   2        823.93       1148.07       131.21 o                         
  -3  17   2        117.59        120.20       131.36 o                         
  -2  17   2       1479.89       1774.38        86.77 o                         
  -1  17   2       2298.67       2394.61       208.75 o                         
   0  17   2       1402.95       1694.14       103.00 o                         
   1  17   2       1497.78       1551.22       122.19 o                         
   2  17   2       2434.70       2810.02       124.89 o                         
   3  17   2        217.40        264.00        95.71 o                         
   4  17   2        698.19        690.11       205.81 o                         
   5  17   2       1530.63       1762.47       131.79 o                         
   6  17   2       3632.64       3696.44       157.84 o                         
   7  17   2        181.98        157.25        82.23 o                         
  -7  18   2         12.04        -56.94        85.87 o                         
  -6  18   2        314.15        241.58        80.54 o                         
  -5  18   2       1118.59       1157.85       106.59 o                         
  -4  18   2         88.95        206.45       120.41 o                         
  -3  18   2       1140.81       1173.96        95.33 o                         
  -2  18   2        941.83       1028.91        99.85 o                         
  -1  18   2        809.04       1067.13        93.84 o                         
   0  18   2       1899.06       1804.39       174.58 o                         
   1  18   2        999.30       1095.44       137.11 o                         
   2  18   2       1218.46       1433.70       166.75 o                         
   3  18   2       1829.42       2055.30       159.50 o                         
   4  18   2         68.33        244.34        94.91 o                         
   5  18   2       1101.69       1164.43       106.97 o                         
   6  18   2        365.84        293.55       101.12 o                         
   7  18   2         73.92         11.69        60.29 o                         
  -7  19   2        458.79        182.99        51.65 o                         
  -6  19   2        494.80        324.04        95.76 o                         
  -5  19   2       2365.03       2338.15       101.30 o                         
  -4  19   2       1150.18       1278.75       124.44 o                         
  -3  19   2       1589.90       1713.72       245.02 o                         
  -2  19   2       5607.24       6797.93       275.64 o                         
  -1  19   2        926.78       1104.44       118.26 o                         
   0  19   2       1453.67       1366.88       211.34 o                         
   1  19   2        607.10        776.50       124.97 o                         
   2  19   2       6336.27       7063.63       474.56 o                         
   3  19   2       1415.51       2129.42       339.22 o                         
   4  19   2       1319.05       1753.53       111.00 o                         
   5  19   2       3302.02       3643.02       129.97 o                         
   6  19   2       1008.26       1139.55       111.03 o                         
   7  19   2        669.47        263.89        56.08 o                         
  -6  20   2        799.36        633.26       212.33 o                         
  -5  20   2       1057.00       1069.56       120.53 o                         
  -4  20   2       1937.28       2224.61       253.36 o                         
  -3  20   2        148.29        298.40       112.47 o                         
  -2  20   2       1066.21       1412.99       134.66 o                         
  -1  20   2       1180.62       1394.44       101.59 o                         
   0  20   2         48.10         23.26       104.09 o                         
   1  20   2       1553.89       2059.73       162.88 o                         
   2  20   2       1150.23       1219.66       118.92 o                         
   3  20   2        243.85        117.24       114.15 o                         
   4  20   2       2133.08       2384.65       136.25 o                         
   5  20   2        897.76       1055.29        94.81 o                         
   6  20   2        188.36        154.19        66.88 o                         
  -6  21   2        263.36        162.53        77.76 o                         
  -5  21   2        186.21        154.81        73.33 o                         
  -4  21   2        161.40        191.25       100.07 o                         
  -3  21   2       2356.15       2733.85       221.64 o                         
  -2  21   2       4640.65       5631.46       310.65 o                         
  -1  21   2        948.94        913.98       165.44 o                         
   0  21   2      12946.99      13594.90       277.38 o                         
   1  21   2       2035.30       2495.13       177.42 o                         
   2  21   2       3351.61       3905.24       283.73 o                         
   3  21   2       2951.03       3881.24       441.73 o                         
   4  21   2         57.04         33.95        94.28 o                         
   5  21   2        157.15        -24.70        85.89 o                         
   6  21   2        285.18         78.35        72.21 o                         
  -5  22   2         14.36         60.00        80.11 o                         
  -4  22   2        804.92        874.96        97.29 o                         
  -3  22   2        255.65        241.79        97.43 o                         
  -2  22   2        266.67        429.53        96.00 o                         
  -1  22   2        426.13        556.71        87.41 o                         
   0  22   2       1744.08       1944.65       131.27 o                         
   1  22   2       1146.84       1377.35       179.56 o                         
   2  22   2        408.50        477.90        81.86 o                         
   3  22   2        457.48        550.12        86.79 o                         
   4  22   2       1361.30       1466.26       132.10 o                         
   5  22   2        284.39        226.29        61.99 o                         
  -5  23   2        250.95         82.49        36.74 o                         
  -4  23   2         31.80         91.79        84.39 o                         
  -3  23   2        310.15        320.40       105.57 o                         
  -2  23   2        426.71        410.23       121.29 o                         
  -1  23   2        165.76         68.90        78.84 o                         
   0  23   2       1208.58       1314.49        86.39 o                         
   1  23   2        166.23         56.03        87.11 o                         
   2  23   2        591.39        615.32       116.44 o                         
   3  23   2        502.05        501.00        87.67 o                         
   4  23   2        262.84        238.73        79.58 o                         
   5  23   2        110.50         63.01        45.89 o                         
  -4  24   2        228.34        106.90        54.13 o                         
  -3  24   2        144.79        235.91        78.13 o                         
  -2  24   2        176.16        149.91        71.35 o                         
  -1  24   2        544.06        415.28        74.94 o                         
   0  24   2       1481.69       1707.53        76.00 o                         
   1  24   2        616.27        541.53        67.69 o                         
   2  24   2         53.15        -12.17        73.36 o                         
   3  24   2        134.35        132.16        67.39 o                         
   4  24   2        558.55        392.24        75.32 o                         
  -3  25   2        335.49        123.46        40.40 o                         
  -2  25   2         98.23        137.77        70.64 o                         
  -1  25   2         61.49         72.64        59.51 o                         
   0  25   2         68.60        100.04        61.72 o                         
   1  25   2        129.88        189.44        73.62 o                         
   2  25   2        181.43         12.54        54.11 o                         
   3  25   2        239.32         47.32        32.87 o                         
  -2  26   2        149.06         90.70        74.32 o                         
  -1  26   2        156.24         35.41        45.67 o                         
   0  26   2        751.81        300.33        75.52 o                         
   1  26   2        183.43         99.84        94.45 o                         
   1   0   3      17471.86      16963.10      1114.65 o                         
   3   0   3       2018.69       2218.50        69.27 o                         
   4   0   3        947.18        943.97        55.76 o                         
   5   0   3       2613.26       2703.93       260.23 o                         
   6   0   3       1237.74       1284.85        98.89 o                         
   7   0   3        173.78        534.76       159.11 o                         
   8   0   3         89.18       1151.24       791.09 o                         
   9   0   3       1983.85       2086.89       146.13 o                         
  10   0   3        135.89         73.15        45.22 o                         
 -10   1   3          8.31          1.69       108.18 o                         
  -9   1   3       3165.60       3437.04       145.07 o                         
  -8   1   3        823.12       1365.57       217.69 o                         
  -7   1   3        849.95       1078.69        98.48 o                         
  -6   1   3        401.38        773.81       254.92 o                         
  -5   1   3       4901.59       5335.51       370.59 o                         
  -4   1   3       1165.42       1107.59        58.92 o                         
  -3   1   3       1724.44       1406.28       102.20 o                         
  -2   1   3      26069.06      30608.96       802.76 o                         
  -1   1   3        302.88        302.85        21.60 o                         
   0   1   3       2877.39       2707.14       153.63 o                         
   1   1   3        463.75        436.21        21.53 o                         
   2   1   3      27136.46      31211.85      1832.90 o                         
   3   1   3       1411.74       1165.28        68.06 o                         
   4   1   3       1163.37        976.33        97.62 o                         
   5   1   3       3625.55       3639.34       108.77 o                         
   6   1   3        998.13       1410.27       182.69 o                         
   7   1   3       2244.74       2407.21       100.85 o                         
   8   1   3        697.09        830.83       112.14 o                         
  10   1   3         13.98         67.12        57.72 o                         
 -10   2   3        260.14         74.64        56.20 o                         
  -9   2   3       1438.95       1691.25       144.16 o                         
  -8   2   3       1203.48       1736.64       184.97 o                         
  -7   2   3       2056.70       2382.92       122.08 o                         
  -6   2   3       5015.35       5211.24       286.27 o                         
  -5   2   3       4949.50       5172.99       148.73 o                         
  -4   2   3       3523.76       3038.63       178.13 o                         
  -3   2   3       9337.78       8903.84       332.82 o                         
  -2   2   3       4657.05       4729.12       138.96 o                         
  -1   2   3      29652.58      20858.91      2260.44 o                         
   0   2   3        685.36        524.56        24.65 o                         
   1   2   3      28053.19      23572.87      1815.39 o                         
   2   2   3       3453.41       3335.07       114.05 o                         
   3   2   3      10097.02      10336.46       242.99 o                         
   4   2   3       4690.36       3991.80       101.34 o                         
   5   2   3       5039.54       5575.82       269.11 o                         
   6   2   3       4811.98       5000.64       233.46 o                         
   7   2   3        553.74        738.83       100.76 o                         
   8   2   3       1399.74       1624.00       137.73 o                         
  10   2   3        167.28        107.29        69.63 o                         
  -9   3   3        610.28        688.84        77.50 o                         
  -8   3   3        247.94        316.17       102.37 o                         
  -7   3   3       5402.63       5211.75      1561.18 o                         
  -6   3   3       1106.26       2636.38       443.25 o                         
  -5   3   3       2141.78       2066.29        97.21 o                         
  -4   3   3       2921.66       2567.94       144.64 o                         
  -3   3   3        587.06        466.05        51.26 o                         
  -2   3   3          4.29          9.27        43.90 o                         
  -1   3   3       9419.00       9903.06       434.11 o                         
   0   3   3       1614.73       1262.50        71.06 o                         
   1   3   3      11441.10      11504.68       349.33 o                         
   2   3   3        672.98        702.47        51.17 o                         
   3   3   3       2093.52       2126.52        63.47 o                         
   4   3   3       3057.97       3492.96       302.32 o                         
   5   3   3       1460.17       1846.41       216.62 o                         
   6   3   3       1474.90       2849.58       421.32 o                         
   7   3   3       5944.16       6714.82       302.72 o                         
   8   3   3        249.19        212.78       129.87 o                         
   9   3   3        267.95        248.16       181.02 o                         
  10   3   3        224.12         86.90        92.75 o                         
 -10   4   3       1310.35        760.71       248.69 o                         
  -9   4   3         98.77        116.76        84.52 o                         
  -8   4   3       2132.44       2230.14        98.36 o                         
  -7   4   3        349.06       1149.47       159.96 o                         
  -6   4   3      12693.31      12123.60       355.96 o                         
  -5   4   3        860.23       1192.05       247.15 o                         
  -4   4   3       2375.24       2242.14       190.95 o                         
  -3   4   3       1155.70       1122.66        47.36 o                         
  -2   4   3       2338.56       2362.87        83.15 o                         
  -1   4   3       1086.91       1058.33        60.46 o                         
   0   4   3        119.46        154.84        24.13 o                         
   1   4   3        438.12        403.55        35.97 o                         
   2   4   3       2075.28       1962.07        88.46 o                         
   3   4   3       1342.78       1280.51        48.52 o                         
   4   4   3       4264.24       4286.33       144.66 o                         
   5   4   3        907.34        922.82       134.71 o                         
   6   4   3      14949.75      15151.84       248.26 o                         
   7   4   3        135.44        875.33       145.38 o                         
   8   4   3       2219.91       2623.34       143.16 o                         
   9   4   3        204.69        342.02       131.97 o                         
  10   4   3        823.49        883.94       142.06 o                         
 -10   5   3        914.03        733.50       117.60 o                         
  -9   5   3        343.03        255.46        91.06 o                         
  -8   5   3       1924.51       2019.59       154.32 o                         
  -7   5   3       4490.19       4465.92       377.50 o                         
  -6   5   3       6226.90       6055.93       285.60 o                         
  -5   5   3        278.29       -244.58       359.89 o                         
  -4   5   3       9549.69       9023.64       842.42 o                         
  -3   5   3       2027.83       2260.33        94.24 o                         
  -2   5   3       5817.51       5584.58       463.42 o                         
  -1   5   3      17298.10      20331.26       417.60 o                         
   0   5   3       1458.91       1474.77        83.42 o                         
   1   5   3      14794.58      15149.08       735.88 o                         
   2   5   3      13502.16      13164.27       552.40 o                         
   3   5   3        401.38        402.40        43.99 o                         
   4   5   3       7436.97       7577.54       144.01 o                         
   5   5   3        493.76       1298.95       430.04 o                         
   6   5   3       4733.43       6215.30       513.01 o                         
   7   5   3       2963.89       3075.42       109.99 o                         
   8   5   3       3028.63       3061.51       271.48 o                         
   9   5   3        559.43        536.76        94.01 o                         
  10   5   3        719.02        296.85       133.11 o                         
  -9   6   3       1210.06       1388.81       168.12 o                         
  -8   6   3        161.23        117.70       100.13 o                         
  -7   6   3       2728.20       2817.30        91.58 o                         
  -6   6   3       2327.52       2880.01       181.09 o                         
  -5   6   3       5188.36       5391.19       371.04 o                         
  -4   6   3        508.42        425.55       110.05 o                         
  -3   6   3        522.88        528.41        50.27 o                         
  -2   6   3       3852.29       3928.78       160.71 o                         
  -1   6   3       7547.87       8055.63       332.33 o                         
   0   6   3       1138.53       1259.56        54.80 o                         
   1   6   3       5832.52       5748.56       242.57 o                         
   2   6   3       1892.13       1807.24        63.59 o                         
   3   6   3        518.57        547.75        43.82 o                         
   4   6   3       1486.25       2123.06       300.53 o                         
   5   6   3       4772.28       5552.04       568.10 o                         
   6   6   3       3288.69       3900.47       251.68 o                         
   7   6   3       1611.12       1670.80       121.97 o                         
   8   6   3        176.05         98.93       138.63 o                         
   9   6   3       1440.95       1474.11       139.14 o                         
  -9   7   3        778.12        698.45        95.75 o                         
  -8   7   3        105.38         65.52       124.57 o                         
  -7   7   3        839.47        923.34       102.48 o                         
  -6   7   3        942.02       1704.31       123.70 o                         
  -5   7   3       2546.84       3094.18       283.08 o                         
  -4   7   3       3858.49       3825.07       140.35 o                         
  -3   7   3       1681.65       1469.67       101.58 o                         
  -2   7   3        621.30        626.87        49.39 o                         
  -1   7   3       8132.95       8592.34       319.53 o                         
   0   7   3       2047.45       1851.45       104.30 o                         
   1   7   3       8874.14       9331.00       450.86 o                         
   2   7   3        825.36        858.28        56.41 o                         
   3   7   3        935.35        753.22        52.26 o                         
   4   7   3       3648.11       4047.90       115.62 o                         
   5   7   3       2453.41       2301.50        73.65 o                         
   6   7   3        969.31       1446.19       135.97 o                         
   7   7   3       1169.96       1208.37       114.70 o                         
   8   7   3          9.54         43.50        86.27 o                         
   9   7   3       1163.48       1066.97        93.32 o                         
  -9   8   3        268.39        185.83        65.59 o                         
  -8   8   3       4262.54       4616.37       193.39 o                         
  -7   8   3       6137.88       6128.56       237.08 o                         
  -6   8   3       2359.59       2402.83       142.66 o                         
  -5   8   3      12104.90      12667.99       479.41 o                         
  -4   8   3       6045.10       5586.03       281.57 o                         
  -3   8   3       3334.61       3191.90        84.19 o                         
  -2   8   3        248.68        319.66        48.86 o                         
  -1   8   3       2419.65       2230.13       232.44 o                         
   0   8   3        428.89        455.68        43.92 o                         
   1   8   3       5481.02       6212.02       204.65 o                         
   2   8   3        808.06        868.51        49.95 o                         
   3   8   3       5065.04       4956.15       177.09 o                         
   4   8   3       4888.94       6179.77       698.69 o                         
   5   8   3      12921.72      13046.46       619.14 o                         
   6   8   3       1888.68       2354.92       277.78 o                         
   7   8   3       8079.62       8577.02       486.55 o                         
   8   8   3       4470.33       4818.08       191.73 o                         
   9   8   3        234.19        247.75        82.12 o                         
  -9   9   3       1118.11       1106.82        92.45 o                         
  -8   9   3       2002.13       2194.95       101.89 o                         
  -7   9   3         29.31        127.67       103.64 o                         
  -6   9   3       1227.24       1269.84        99.93 o                         
  -5   9   3        666.01        614.20        83.41 o                         
  -4   9   3       7159.06       5981.04       486.60 o                         
  -3   9   3       1318.07       1194.79        80.25 o                         
  -2   9   3        536.45        454.63        56.56 o                         
  -1   9   3      11454.00      11244.84       495.22 o                         
   0   9   3       1312.65       1316.71       139.14 o                         
   1   9   3      13601.99      13852.81       620.39 o                         
   2   9   3        537.26        467.43        43.34 o                         
   3   9   3       2964.51       2722.73       135.81 o                         
   4   9   3      10982.19      10979.82       815.20 o                         
   5   9   3       1867.74       2286.91       213.52 o                         
   6   9   3       1590.91       2056.37       214.72 o                         
   7   9   3         11.87          0.00       100.01 o                         
   8   9   3       1136.48       1345.75        90.25 o                         
   9   9   3       1327.83       1288.21        75.14 o                         
  -9  10   3        499.51        423.65        89.00 o                         
  -8  10   3        996.23       1008.53       113.34 o                         
  -7  10   3        345.16        397.38        95.78 o                         
  -6  10   3       1071.86       1344.75       109.83 o                         
  -5  10   3        588.43        903.45       138.70 o                         
  -4  10   3       2342.89       2271.22       137.41 o                         
  -3  10   3       1672.85       1552.94        65.01 o                         
  -2  10   3      12304.74      13120.94       375.71 o                         
  -1  10   3       5453.13       6377.85       177.08 o                         
   0  10   3       2567.41       2325.65        92.58 o                         
   1  10   3       5106.73       5337.08       215.37 o                         
   2  10   3      12435.17      10660.03       832.39 o                         
   3  10   3       2834.36       2693.37       227.86 o                         
   4  10   3        974.70       1100.43       162.30 o                         
   5  10   3        702.54        761.75        93.43 o                         
   6  10   3        681.02        851.17       116.32 o                         
   7  10   3        685.87        899.06       112.39 o                         
   8  10   3       2371.78       2624.92       214.61 o                         
   9  10   3        613.20        484.81        70.91 o                         
  -9  11   3         75.54         71.10        65.81 o                         
  -8  11   3        661.36        573.47        86.14 o                         
  -7  11   3       5082.14       5107.52       382.55 o                         
  -6  11   3         68.37        325.63       185.03 o                         
  -5  11   3       1971.16       2062.74       141.43 o                         
  -4  11   3        203.57        317.34        68.48 o                         
  -3  11   3       9258.83       8645.63       310.85 o                         
  -2  11   3      11636.20      11762.29       327.69 o                         
  -1  11   3      13651.80      14448.24       492.54 o                         
   0  11   3      44092.92      53708.78      1105.07 o                         
   1  11   3      11490.88      11371.71       450.03 o                         
   2  11   3      10264.38       8567.79       811.43 o                         
   3  11   3       6765.56       5710.05       519.86 o                         
   4  11   3        205.17        242.27        61.48 o                         
   5  11   3        952.86       1076.88       111.34 o                         
   6  11   3        258.69        154.96       145.40 o                         
   7  11   3       4103.43       4906.00       321.89 o                         
   8  11   3        607.54        396.51       126.33 o                         
   9  11   3         36.02         -3.91        44.25 o                         
  -9  12   3         31.40         41.85        54.48 o                         
  -8  12   3        522.11        524.26        91.03 o                         
  -7  12   3       3046.62       3164.85       185.89 o                         
  -6  12   3        190.57        197.20       111.90 o                         
  -5  12   3        568.51        502.05       141.06 o                         
  -4  12   3        264.51        285.83       102.15 o                         
  -3  12   3       1632.24       1802.72        74.55 o                         
  -2  12   3       3398.08       3293.45       138.24 o                         
  -1  12   3       3618.62       2942.24       264.98 o                         
   0  12   3       2334.51       2429.99       126.41 o                         
   1  12   3       4416.77       3829.76       256.74 o                         
   2  12   3       5037.87       5140.63       663.06 o                         
   3  12   3        584.93        617.34        69.43 o                         
   4  12   3        296.53        192.54        63.44 o                         
   5  12   3       1210.40       1213.70        96.94 o                         
   6  12   3        185.18        645.62       315.31 o                         
   7  12   3       1632.76       1943.65       136.73 o                         
   8  12   3        477.17        368.63       106.52 o                         
   9  12   3        159.95         34.05       131.94 o                         
  -8  13   3         24.70        -10.27        79.18 o                         
  -7  13   3       3666.46       3740.34       298.97 o                         
  -6  13   3        651.10        809.18       176.77 o                         
  -5  13   3       2642.93       3045.65       154.01 o                         
  -4  13   3       1700.44       1823.71       169.42 o                         
  -3  13   3       3867.00       3994.67       219.09 o                         
  -2  13   3       1192.80       1155.31        96.49 o                         
  -1  13   3       3479.26       3919.69       167.62 o                         
   0  13   3      32917.47      36166.34      1991.34 o                         
   1  13   3       4012.00       4408.31       293.86 o                         
   2  13   3       1009.35       1028.28        94.18 o                         
   3  13   3       4533.78       3898.60       239.44 o                         
   4  13   3       2501.99       2836.26       279.41 o                         
   5  13   3       1935.49       2024.25       150.01 o                         
   6  13   3        631.40        427.51       123.51 o                         
   7  13   3       5089.61       5622.14       290.86 o                         
   8  13   3         71.71        -21.15        95.65 o                         
  -8  14   3       1580.47       1709.04       214.45 o                         
  -7  14   3        437.10        283.39        91.11 o                         
  -6  14   3       3504.67       3259.89       146.76 o                         
  -5  14   3        790.02        799.28       110.19 o                         
  -4  14   3        308.14        346.08       137.72 o                         
  -3  14   3       1295.77       1322.69        86.87 o                         
  -2  14   3       1078.03       1100.68       131.44 o                         
  -1  14   3         74.65         72.54        75.57 o                         
   0  14   3       5708.79       5818.39       685.05 o                         
   1  14   3        173.02        220.79        76.48 o                         
   2  14   3        501.07        443.98        84.70 o                         
   3  14   3       1198.12       1110.55        72.84 o                         
   4  14   3       1873.77       2004.63       140.72 o                         
   5  14   3        939.52        994.32       101.95 o                         
   6  14   3       3798.47       3548.82       186.49 o                         
   7  14   3         64.60        -10.33       120.75 o                         
   8  14   3        872.88        849.79       133.04 o                         
  -8  15   3       1483.31       1265.89       297.33 o                         
  -7  15   3         91.52        130.54        94.76 o                         
  -6  15   3       1107.79       1093.23       115.56 o                         
  -5  15   3       2503.20       2491.32       107.63 o                         
  -4  15   3       2919.56       3145.05       118.55 o                         
  -3  15   3       3341.39       3534.67       117.93 o                         
  -2  15   3       1783.86       2023.88        95.44 o                         
  -1  15   3        567.26        745.43        81.95 o                         
   0  15   3       1113.36       1113.50       156.26 o                         
   1  15   3        101.00         53.36        75.65 o                         
   2  15   3       2375.56       2311.36       207.76 o                         
   3  15   3       4300.18       4340.57       247.24 o                         
   4  15   3       2618.06       2424.81       126.55 o                         
   5  15   3       2538.87       2341.88       162.36 o                         
   6  15   3        905.95        988.87       112.51 o                         
   7  15   3        238.64        249.59        78.54 o                         
   8  15   3       2275.00       2010.83       184.19 o                         
  -8  16   3        364.45         81.98        42.88 o                         
  -7  16   3        243.21        201.28        77.60 o                         
  -6  16   3        390.33        283.99       105.60 o                         
  -5  16   3        963.93       1027.41       103.64 o                         
  -4  16   3       4271.33       4439.14       196.58 o                         
  -3  16   3       1796.72       1953.20       103.66 o                         
  -2  16   3       4239.78       5295.85       187.94 o                         
  -1  16   3       2409.26       2067.53       206.98 o                         
   0  16   3        193.08        172.97        84.58 o                         
   1  16   3       1609.14       1542.37       111.20 o                         
   2  16   3       2987.12       3208.71       105.86 o                         
   3  16   3        677.70        503.18        79.70 o                         
   4  16   3       4458.07       4365.59       121.59 o                         
   5  16   3        778.98       1183.85       265.67 o                         
   6  16   3        549.08        399.60       142.16 o                         
   7  16   3        324.05        274.07        73.47 o                         
   8  16   3        122.18         77.60        49.39 o                         
  -7  17   3       1373.89       1446.50       173.91 o                         
  -6  17   3       1026.55       1135.49        79.40 o                         
  -5  17   3        180.43        148.88       130.19 o                         
  -4  17   3        348.97        269.50       126.23 o                         
  -3  17   3       3364.07       3899.11       194.54 o                         
  -2  17   3          0.80         10.00        90.41 o                         
  -1  17   3       2161.95       2618.76       105.69 o                         
   0  17   3       3504.19       3430.35       295.04 o                         
   1  17   3       2306.21       2821.00       150.22 o                         
   2  17   3         19.63         34.53       132.90 o                         
   3  17   3       1966.79       2098.76       116.59 o                         
   4  17   3        657.67        699.92       103.50 o                         
   5  17   3        108.19        144.53       137.48 o                         
   6  17   3       1903.93       1984.39       136.44 o                         
   7  17   3        993.67       1160.47       158.43 o                         
  -7  18   3        141.49         -2.03        94.07 o                         
  -6  18   3        303.84        161.91        88.54 o                         
  -5  18   3        133.72        161.51       119.92 o                         
  -4  18   3       2605.23       2967.78       144.07 o                         
  -3  18   3       2363.51       2574.69        83.82 o                         
  -2  18   3       1464.92       1671.65       178.05 o                         
  -1  18   3       2685.13       3111.30        99.23 o                         
   0  18   3       1002.86       1225.43       122.23 o                         
   1  18   3       2009.03       2104.72       148.53 o                         
   2  18   3       2339.83       2812.70       103.17 o                         
   3  18   3       2947.50       3240.12       208.96 o                         
   4  18   3       2679.49       3106.17       118.75 o                         
   5  18   3         59.00        175.96        88.08 o                         
   6  18   3        550.20        561.70       101.49 o                         
   7  18   3        360.02        387.91        82.87 o                         
  -7  19   3        324.99        105.28        62.82 o                         
  -6  19   3        370.62        377.08        76.91 o                         
  -5  19   3        298.02        399.83       104.51 o                         
  -4  19   3       2288.30       2409.82       238.66 o                         
  -3  19   3       1822.91       1948.09       482.79 o                         
  -2  19   3       3912.72       4787.21       337.51 o                         
  -1  19   3       2221.69       2720.66       126.38 o                         
   0  19   3       4352.77       4970.94       201.22 o                         
   1  19   3       2418.62       2443.20       262.74 o                         
   2  19   3       3527.93       4041.11       260.02 o                         
   3  19   3       1909.87       2266.35       246.37 o                         
   4  19   3       2534.79       2659.77       187.54 o                         
   5  19   3        209.10        803.67       321.72 o                         
   6  19   3       1073.07       1019.88        99.78 o                         
   7  19   3        122.03         76.20        45.40 o                         
  -6  20   3       1015.19        557.10       510.95 o                         
  -5  20   3       1684.23       1760.37       391.26 o                         
  -4  20   3       1050.12       1216.36       108.27 o                         
  -3  20   3        363.51        600.69       116.92 o                         
  -2  20   3         87.30         40.17        83.85 o                         
  -1  20   3        100.14        220.47        94.20 o                         
   0  20   3         51.05        204.17       111.52 o                         
   1  20   3        177.57        127.10       139.69 o                         
   2  20   3        251.56        325.02       116.18 o                         
   3  20   3        195.65        280.83       105.97 o                         
   4  20   3        390.27        491.53       122.46 o                         
   5  20   3       1308.85       1429.39       109.03 o                         
   6  20   3       1112.36        985.23       222.50 o                         
  -6  21   3         97.42        -72.04        96.85 o                         
  -5  21   3        893.37        771.58       251.20 o                         
  -4  21   3        586.57        644.61        90.10 o                         
  -3  21   3       1207.31       1564.19       119.46 o                         
  -2  21   3        100.96          3.72        95.70 o                         
  -1  21   3       7639.48       9117.48       282.47 o                         
   0  21   3       1129.10       1275.04       100.78 o                         
   1  21   3       5776.28       7064.41       403.65 o                         
   2  21   3        117.78        199.98       109.59 o                         
   3  21   3        749.53        840.04       101.87 o                         
   4  21   3        698.78        786.08        96.52 o                         
   5  21   3       1523.15       1485.76       252.96 o                         
   6  21   3        129.01          1.81        38.17 o                         
  -5  22   3         20.91        -30.52        65.34 o                         
  -4  22   3        614.17        474.64       108.84 o                         
  -3  22   3        143.41        220.12        99.17 o                         
  -2  22   3        625.08        707.06       141.42 o                         
  -1  22   3       4335.97       5144.77       258.24 o                         
   0  22   3        346.49        332.85       116.68 o                         
   1  22   3       4906.03       5777.72       297.71 o                         
   2  22   3        392.55        328.32        80.34 o                         
   3  22   3        114.15         65.96        87.13 o                         
   4  22   3        372.03        397.91        96.00 o                         
   5  22   3         34.44         -7.26        59.62 o                         
  -5  23   3        109.95        113.20       133.38 o                         
  -4  23   3        478.09        323.26       103.90 o                         
  -3  23   3         59.44        -41.17        85.03 o                         
  -2  23   3       2335.67       2064.27       181.21 o                         
  -1  23   3        365.75        505.01        89.74 o                         
   0  23   3        280.65        354.18        99.76 o                         
   1  23   3        242.67        222.77        92.95 o                         
   2  23   3       2559.48       2507.82       313.12 o                         
   3  23   3        121.31        145.59        85.39 o                         
   4  23   3        452.30        432.63        68.80 o                         
   5  23   3        424.55        210.17       120.23 o                         
  -4  24   3         28.73         17.51        29.26 o                         
  -3  24   3         22.48        -68.30        80.77 o                         
  -2  24   3        445.18        384.33        72.07 o                         
  -1  24   3       1959.45       2116.93       205.01 o                         
   0  24   3        421.93        449.28        74.27 o                         
   1  24   3       1450.24       1276.95        85.66 o                         
   2  24   3        356.27        384.40        81.18 o                         
   3  24   3        108.39         79.95        61.15 o                         
   4  24   3         47.79         16.44        77.42 o                         
  -3  25   3        720.85        369.16        70.82 o                         
  -2  25   3        391.57        267.55        71.16 o                         
  -1  25   3       1025.60        822.97       156.17 o                         
   0  25   3        322.98        187.44        50.30 o                         
   1  25   3        904.70        761.21       185.19 o                         
   2  25   3        170.96        110.50        60.09 o                         
   3  25   3        726.02        346.53       119.05 o                         
  -1  26   3        111.00         70.88        45.30 o                         
   0  26   3          1.31         36.74        41.27 o                         
   1  26   3         55.70         86.50        92.77 o                         
   0   0   4      26586.41      26616.24      1030.16 o                         
   1   0   4        183.52        169.25        26.04 o                         
   2   0   4        426.00        549.31        39.37 o                         
   3   0   4      11144.92      10752.34       900.66 o                         
   4   0   4        309.14        315.24        64.92 o                         
   5   0   4        380.24        544.21        66.32 o                         
   6   0   4        636.48        734.88        90.37 o                         
   7   0   4        470.38        477.77        91.94 o                         
   8   0   4       1094.44       1067.62       106.42 o                         
   9   0   4        106.95         62.52       186.54 o                         
  10   0   4        330.45        111.63        64.98 o                         
 -10   1   4        391.32        224.08       117.38 o                         
  -9   1   4        549.10        553.12        92.95 o                         
  -8   1   4       1106.69       1122.20       134.58 o                         
  -7   1   4       1040.89       1183.02       104.42 o                         
  -6   1   4       1674.11       1698.11        71.05 o                         
  -5   1   4       1697.59       1490.11        97.63 o                         
  -4   1   4        516.68        474.40        57.82 o                         
  -3   1   4      11880.97      11458.21       485.47 o                         
  -2   1   4      14833.73      14884.33       759.58 o                         
  -1   1   4      17236.88      12849.60      1707.09 o                         
   0   1   4      18059.81      13125.27      2667.64 o                         
   1   1   4      17772.03      16954.91       947.84 o                         
   2   1   4      16061.15      17099.83       640.13 o                         
   3   1   4      14577.45      14498.97       787.99 o                         
   4   1   4        146.95         13.11        44.45 o                         
   5   1   4        970.76        796.49        63.01 o                         
   6   1   4       1934.23       1844.09       121.85 o                         
   7   1   4        595.82        594.25       107.41 o                         
   8   1   4       1718.60       1981.71       108.31 o                         
   9   1   4        200.40        289.45       189.96 o                         
  10   1   4        583.86        298.94       109.92 o                         
 -10   2   4        146.19         63.04        51.78 o                         
  -9   2   4        447.73        491.08        80.97 o                         
  -8   2   4       2216.47       2491.26        89.02 o                         
  -7   2   4        317.60        787.32       175.75 o                         
  -6   2   4       4106.78       4273.55       211.82 o                         
  -5   2   4       3633.28       3252.64        79.87 o                         
  -4   2   4      11794.65      12005.61       368.51 o                         
  -3   2   4      10026.38       8229.92      1257.42 o                         
  -2   2   4        561.45        611.49        43.63 o                         
  -1   2   4       8912.13       8447.77       385.30 o                         
   0   2   4      19975.42      17849.29       724.53 o                         
   1   2   4       9572.08       9521.52       253.59 o                         
   2   2   4       1277.45       1380.13        66.48 o                         
   3   2   4       9148.06       8615.66       370.38 o                         
   4   2   4       9567.65       8975.07       243.05 o                         
   5   2   4       4827.67       4679.23       267.78 o                         
   6   2   4       2581.56       2601.76       128.54 o                         
   7   2   4        436.88        804.31       137.51 o                         
   8   2   4       2368.94       2425.27       188.85 o                         
   9   2   4        159.50        108.46       110.97 o                         
  10   2   4        449.81        283.87        97.61 o                         
 -10   3   4        154.55         33.72        60.75 o                         
  -9   3   4        124.88        167.86       107.55 o                         
  -8   3   4        592.67        643.94       160.13 o                         
  -7   3   4       1320.19       1581.10       255.16 o                         
  -6   3   4       2495.13       2353.10       189.19 o                         
  -5   3   4       2895.72       2976.00       224.58 o                         
  -4   3   4        724.94        829.53        53.41 o                         
  -3   3   4       2435.99       2401.32       103.90 o                         
  -2   3   4       9567.30       9974.15       153.12 o                         
  -1   3   4       2180.96       2229.43       104.92 o                         
   0   3   4        404.88        328.63        24.40 o                         
   1   3   4       2165.12       2142.43        82.66 o                         
   2   3   4      10162.62       9937.49       229.82 o                         
   3   3   4       2036.63       1757.72       103.09 o                         
   4   3   4        561.78        792.25       151.36 o                         
   5   3   4       3047.70       3116.09       164.72 o                         
   6   3   4       1907.71       1805.21        94.98 o                         
   7   3   4       1169.29       1935.47       287.23 o                         
   8   3   4        760.78        870.84       102.82 o                         
   9   3   4        177.08        215.78       140.01 o                         
  10   3   4        337.11        161.28        72.13 o                         
 -10   4   4        115.60         44.95        52.65 o                         
  -9   4   4       1308.51       1415.92       125.36 o                         
  -8   4   4        967.97        892.01       110.76 o                         
  -7   4   4       4877.08       5261.00       143.01 o                         
  -6   4   4        938.34       1705.13       493.20 o                         
  -5   4   4       1899.54       1645.71       157.92 o                         
  -4   4   4       3062.36       2998.46        94.31 o                         
  -3   4   4        585.91        574.19        45.21 o                         
  -2   4   4       7698.14       7027.22       504.23 o                         
  -1   4   4       5545.38       5505.22       343.74 o                         
   0   4   4       2098.42       1678.13        66.41 o                         
   1   4   4       5809.78       5257.49       429.93 o                         
   2   4   4       7229.11       6914.68       159.69 o                         
   3   4   4        122.69        100.25        50.86 o                         
   4   4   4       4586.14       4676.87        70.10 o                         
   5   4   4       2643.13       2487.88        69.16 o                         
   6   4   4        927.55       2569.78       274.40 o                         
   7   4   4       5424.40       5861.33       107.61 o                         
   8   4   4        612.46        770.41       119.93 o                         
   9   4   4       1395.23       1353.05        82.02 o                         
  -9   5   4       1239.82       1299.95       122.12 o                         
  -8   5   4        212.09         16.84       140.38 o                         
  -7   5   4        105.51        422.98       283.35 o                         
  -6   5   4        832.35       1104.25       159.34 o                         
  -5   5   4      15958.18      17363.51      1125.91 o                         
  -4   5   4       3350.12       2872.50       122.21 o                         
  -3   5   4        458.97        672.70        50.13 o                         
  -2   5   4      22659.90      22172.26      2367.88 o                         
  -1   5   4       7680.42       7445.73       311.27 o                         
   0   5   4      10521.57       9945.39       375.72 o                         
   1   5   4      13834.41      14120.85      1564.74 o                         
   2   5   4      17816.71      16456.54      1003.04 o                         
   3   5   4         42.03         35.27        49.65 o                         
   4   5   4       2481.94       3816.86       617.25 o                         
   5   5   4      13463.93      13911.08       389.72 o                         
   6   5   4       1889.14       2432.57       260.30 o                         
   7   5   4        335.14        458.85        98.35 o                         
   8   5   4        379.04        573.82       197.59 o                         
   9   5   4       1339.86       1464.47       176.31 o                         
  -9   6   4        486.40        299.11        87.11 o                         
  -8   6   4        424.01        422.65        90.01 o                         
  -7   6   4       1048.81       1462.76       189.68 o                         
  -6   6   4       4663.61       4716.13       255.40 o                         
  -5   6   4        479.60        945.87       227.62 o                         
  -4   6   4        784.81        735.49        62.29 o                         
  -3   6   4      11411.47      11937.81       230.95 o                         
  -2   6   4      10051.92       9408.75       534.59 o                         
  -1   6   4       8364.06       9339.57       268.87 o                         
   0   6   4      18815.50      19499.25       550.73 o                         
   1   6   4       5149.96       4849.90       225.14 o                         
   2   6   4       9937.76       9911.09       284.93 o                         
   3   6   4      11490.21      10463.68       246.82 o                         
   4   6   4        864.43        855.16        65.68 o                         
   5   6   4        275.64        966.92       321.56 o                         
   6   6   4       5291.98       5744.46       321.98 o                         
   7   6   4       1821.28       1988.91       161.88 o                         
   8   6   4        293.45        284.34       126.08 o                         
   9   6   4        611.05        590.66        72.11 o                         
  -9   7   4        746.05        856.70       190.90 o                         
  -8   7   4        662.21        572.94        99.58 o                         
  -7   7   4        938.69       1010.38        95.10 o                         
  -6   7   4       4019.42       4280.68       142.08 o                         
  -5   7   4        156.04        126.70        84.84 o                         
  -4   7   4       1745.90       1497.07        62.72 o                         
  -3   7   4        222.39        130.02        57.62 o                         
  -2   7   4        891.19        781.29        47.09 o                         
  -1   7   4        953.42        975.23        46.34 o                         
   0   7   4      10769.56      10990.32       257.78 o                         
   1   7   4        763.44        847.21        86.98 o                         
   2   7   4        555.56        434.88        49.73 o                         
   3   7   4         92.69         62.25        49.81 o                         
   4   7   4       3205.30       3391.71       151.41 o                         
   5   7   4        106.21        102.71        68.11 o                         
   6   7   4       3534.22       3829.57       141.88 o                         
   7   7   4        863.08        694.83       169.42 o                         
   8   7   4        178.11        143.53       110.77 o                         
   9   7   4        734.48        619.10        94.95 o                         
  -9   8   4       1032.35       1147.91        78.80 o                         
  -8   8   4        508.01        494.38       159.84 o                         
  -7   8   4       1275.74       1300.55       112.30 o                         
  -6   8   4         54.09        128.44        89.28 o                         
  -5   8   4       3423.70       3660.11       249.53 o                         
  -4   8   4      30173.51      29724.76      1308.70 o                         
  -3   8   4      17764.87      17794.37       805.11 o                         
  -2   8   4       2112.48       1963.68       135.46 o                         
  -1   8   4       8072.82       8077.81       738.12 o                         
   0   8   4       3142.88       3018.90       161.85 o                         
   1   8   4       7537.58       7873.75       324.08 o                         
   2   8   4       2572.61       2387.34        81.59 o                         
   3   8   4      14582.89      13296.02       666.23 o                         
   4   8   4      23104.66      22457.46      1114.82 o                         
   5   8   4       1830.47       1516.03       108.65 o                         
   6   8   4         22.62        213.32        93.53 o                         
   7   8   4       1995.25       3069.75       460.67 o                         
   8   8   4        586.52        818.22       122.80 o                         
   9   8   4       1079.85       1065.20        74.93 o                         
  -9   9   4       2025.59       2013.39       300.33 o                         
  -8   9   4        550.33        574.70        90.91 o                         
  -7   9   4        795.62        996.91       106.23 o                         
  -6   9   4        810.01        803.05        91.75 o                         
  -5   9   4       5805.78       6260.23       138.74 o                         
  -4   9   4       2127.55       2343.75       134.29 o                         
  -3   9   4         23.50         -9.94        59.88 o                         
  -2   9   4       6606.79       6667.85       472.60 o                         
  -1   9   4        322.93        295.46        59.48 o                         
   0   9   4       3305.17       2836.10       194.41 o                         
   1   9   4        125.36         52.83        48.66 o                         
   2   9   4       8406.45       7920.09       274.45 o                         
   3   9   4        110.32         45.03        50.11 o                         
   4   9   4       1237.45       2108.12       413.26 o                         
   5   9   4       6190.48       6277.95       217.65 o                         
   6   9   4       1084.85       1455.73       143.26 o                         
   7   9   4        786.55        687.25       109.53 o                         
   8   9   4        420.03        485.49        97.27 o                         
   9   9   4       1617.47       1600.37        80.66 o                         
  -9  10   4        493.55        456.32       101.60 o                         
  -8  10   4        347.12        400.13        81.44 o                         
  -7  10   4        314.28        306.51       123.76 o                         
  -6  10   4        317.07        229.49        90.28 o                         
  -5  10   4       3587.03       3958.78       129.98 o                         
  -4  10   4       2349.21       2461.84        78.07 o                         
  -3  10   4       2489.78       2444.59       146.46 o                         
  -2  10   4       3759.79       3669.16       190.16 o                         
  -1  10   4       8649.88       9651.09       251.33 o                         
   0  10   4       1301.62       1489.82       142.25 o                         
   1  10   4       8941.76       9127.83       534.21 o                         
   2  10   4       4144.67       3720.86       300.83 o                         
   3  10   4       2474.26       2264.10       139.89 o                         
   4  10   4       2430.07       2319.22       124.28 o                         
   5  10   4       1874.56       1756.87        77.59 o                         
   6  10   4        615.90        671.28       109.80 o                         
   7  10   4        371.71        552.33       117.62 o                         
   8  10   4        172.61        315.46       114.44 o                         
   9  10   4        646.77        505.07       140.01 o                         
  -9  11   4        741.99        693.91        70.89 o                         
  -8  11   4         14.91         -0.48        73.70 o                         
  -7  11   4        175.79       -104.84       104.84 o                         
  -6  11   4       1753.60       1850.31       123.98 o                         
  -5  11   4       1061.54       1068.98       126.92 o                         
  -4  11   4        114.68        156.67        77.77 o                         
  -3  11   4      18824.95      18799.89       628.33 o                         
  -2  11   4      13474.08      13846.48       890.06 o                         
  -1  11   4       8518.44       7669.90       562.79 o                         
   0  11   4       3492.04       3513.87       136.30 o                         
   1  11   4       8038.29       7935.47       324.50 o                         
   2  11   4      17068.15      15340.81      1204.95 o                         
   3  11   4      15501.99      15666.93      1017.50 o                         
   4  11   4        199.64        240.75        82.90 o                         
   5  11   4        695.59        568.99        93.07 o                         
   6  11   4       2585.33       2678.14       239.05 o                         
   7  11   4         87.77        705.42       331.85 o                         
   8  11   4         42.70         34.64        99.93 o                         
   9  11   4        806.96        334.91       145.19 o                         
  -9  12   4        145.52         62.39        38.03 o                         
  -8  12   4        950.77        892.05       209.92 o                         
  -7  12   4       1201.74       1322.91       268.66 o                         
  -6  12   4       3634.71       3880.61       104.70 o                         
  -5  12   4       1316.81       1267.24       100.65 o                         
  -4  12   4       3656.02       3506.90       133.83 o                         
  -3  12   4       2457.00       2881.76        82.11 o                         
  -2  12   4       1188.99       1192.46        62.32 o                         
  -1  12   4        990.69       1171.99        65.58 o                         
   0  12   4      14226.75      13105.99      1517.01 o                         
   1  12   4        332.50        257.65        66.97 o                         
   2  12   4       1049.58       1096.58       113.80 o                         
   3  12   4       1754.87       2095.60       188.02 o                         
   4  12   4       2483.07       2333.61       158.60 o                         
   5  12   4        962.57        620.43       131.80 o                         
   6  12   4       5215.15       5316.04       368.50 o                         
   7  12   4       1311.84       1214.06       104.39 o                         
   8  12   4       1395.91       1535.09       115.61 o                         
   9  12   4        117.17         92.95       108.53 o                         
  -8  13   4       1423.03       1325.16       105.08 o                         
  -7  13   4       1098.76       1042.94        80.27 o                         
  -6  13   4       1594.87       1592.24       124.04 o                         
  -5  13   4       1061.81       1212.24       119.73 o                         
  -4  13   4        339.50        356.02        90.11 o                         
  -3  13   4       1107.48       1099.33        75.64 o                         
  -2  13   4       6532.29       6619.98       305.66 o                         
  -1  13   4       2873.75       2869.87       116.97 o                         
   0  13   4        369.53        420.03        69.08 o                         
   1  13   4       2801.81       2400.04       282.48 o                         
   2  13   4       8683.17       8800.38       906.50 o                         
   3  13   4       1577.72       1549.76       152.08 o                         
   4  13   4        727.47        710.83        86.94 o                         
   5  13   4       1564.76       1627.43       132.30 o                         
   6  13   4       1461.37       1354.85       191.49 o                         
   7  13   4        769.70        724.07       131.28 o                         
   8  13   4       1223.19       1281.37       134.32 o                         
  -8  14   4        799.16        795.98        90.16 o                         
  -7  14   4       2089.26       2277.41       182.52 o                         
  -6  14   4       2008.32       2083.35        99.21 o                         
  -5  14   4       1889.47       1964.09       131.50 o                         
  -4  14   4        867.69        979.69       126.96 o                         
  -3  14   4         12.26         86.45        80.96 o                         
  -2  14   4       1599.97       1803.18       102.70 o                         
  -1  14   4       4989.07       5113.48       419.58 o                         
   0  14   4       2248.78       2621.53       248.41 o                         
   1  14   4       5334.93       3871.52      1149.98 o                         
   2  14   4       1526.36       1590.18        96.99 o                         
   3  14   4        423.52        325.89        96.59 o                         
   4  14   4        583.14        724.39       134.74 o                         
   5  14   4       3145.01       2870.94       175.77 o                         
   6  14   4       2064.12       2061.34       220.12 o                         
   7  14   4       1625.84       1563.13        93.31 o                         
   8  14   4       1088.31        965.99        78.00 o                         
  -8  15   4        905.29        726.15       216.08 o                         
  -7  15   4        771.96        832.88        86.19 o                         
  -6  15   4       1223.37       1292.28       151.86 o                         
  -5  15   4       6088.89       6831.03       124.46 o                         
  -4  15   4       2386.33       2724.37       104.84 o                         
  -3  15   4       2210.45       2210.98       106.58 o                         
  -2  15   4        155.04        109.60       101.85 o                         
  -1  15   4        272.73        133.76        92.65 o                         
   0  15   4        504.67        373.55        92.13 o                         
   1  15   4        800.39        836.13       107.87 o                         
   2  15   4        191.97        195.10        67.02 o                         
   3  15   4       2155.52       1822.66       195.51 o                         
   4  15   4       1377.38       1374.10        90.58 o                         
   5  15   4       4781.40       4613.05       268.72 o                         
   6  15   4        648.40        518.24       134.16 o                         
   7  15   4       1069.26       1139.14       107.09 o                         
   8  15   4        988.60        430.64        72.45 o                         
  -8  16   4        122.81         90.63        91.56 o                         
  -7  16   4       1204.12       1086.49       111.88 o                         
  -6  16   4        307.27        249.63       100.76 o                         
  -5  16   4        978.02       1161.61       121.48 o                         
  -4  16   4       1447.28       1725.86       140.81 o                         
  -3  16   4       2077.78       2111.39        83.49 o                         
  -2  16   4       5951.42       7230.31       267.77 o                         
  -1  16   4       2510.77       2502.24       192.13 o                         
   0  16   4       1257.49       1523.19        82.32 o                         
   1  16   4       1559.22       1813.08       130.76 o                         
   2  16   4       4131.19       3903.50       273.26 o                         
   3  16   4       2677.49       2646.81       140.22 o                         
   4  16   4       2101.17       1840.98       104.20 o                         
   5  16   4       1477.43       1555.53       119.18 o                         
   6  16   4        612.60        474.83       123.23 o                         
   7  16   4        748.16        524.96       106.48 o                         
   8  16   4        122.91         69.97        48.53 o                         
  -7  17   4        395.50        372.12       143.01 o                         
  -6  17   4       1404.49       1453.93        86.31 o                         
  -5  17   4        745.18        808.07       117.90 o                         
  -4  17   4        221.45        270.01       133.61 o                         
  -3  17   4         85.16        127.06       109.84 o                         
  -2  17   4       1900.31       1870.79       113.53 o                         
  -1  17   4        493.94        453.68       104.43 o                         
   0  17   4        137.57         91.42        87.69 o                         
   1  17   4        648.04        892.95        97.49 o                         
   2  17   4        737.52        598.57       113.93 o                         
   3  17   4        132.62         97.12        83.77 o                         
   4  17   4        160.48         84.82        93.85 o                         
   5  17   4        987.43        895.61       121.64 o                         
   6  17   4       1554.24       1385.94       100.07 o                         
   7  17   4        199.32        128.60        77.89 o                         
  -7  18   4        505.85        132.85        69.57 o                         
  -6  18   4        533.76        477.78        98.14 o                         
  -5  18   4       1458.57       1512.69       101.72 o                         
  -4  18   4       1332.17       1489.33       120.04 o                         
  -3  18   4       3166.96       3627.64       419.20 o                         
  -2  18   4       1772.22       1876.25       149.46 o                         
  -1  18   4       3701.54       4483.37       191.86 o                         
   0  18   4         50.38        102.99       121.38 o                         
   1  18   4       2861.16       3357.95       217.65 o                         
   2  18   4       1982.68       2091.69       101.92 o                         
   3  18   4       3156.73       3390.16       219.87 o                         
   4  18   4       1753.84       1531.32       203.53 o                         
   5  18   4       1439.09       1295.14       112.09 o                         
   6  18   4        249.12        262.24       106.90 o                         
   7  18   4         98.41         11.89        76.65 o                         
  -7  19   4        420.54        118.53        65.80 o                         
  -6  19   4        534.54        346.07       134.18 o                         
  -5  19   4       2122.28       2017.45       225.04 o                         
  -4  19   4        150.56        237.47        99.61 o                         
  -3  19   4        387.09        656.67       114.96 o                         
  -2  19   4        865.86        632.19       162.93 o                         
  -1  19   4       2588.74       3038.98       119.01 o                         
   0  19   4       1270.48       1249.18       158.12 o                         
   1  19   4       1166.95       1345.25       121.25 o                         
   2  19   4        655.26        892.00       129.28 o                         
   3  19   4        269.95        249.24       128.04 o                         
   4  19   4        381.40        521.47       124.44 o                         
   5  19   4       2743.34       2918.20       201.12 o                         
   6  19   4        238.04        338.08        88.97 o                         
   7  19   4        293.44        232.15       137.63 o                         
  -6  20   4        414.37        283.22        84.24 o                         
  -5  20   4       2023.42       1482.21       430.77 o                         
  -4  20   4       1547.99       1968.25       113.95 o                         
  -3  20   4       1279.08       1674.91       114.58 o                         
  -2  20   4       1318.38       1435.17        97.21 o                         
  -1  20   4        708.19        769.06        88.11 o                         
   0  20   4        616.74        833.86       124.60 o                         
   1  20   4        933.97       1049.05       141.97 o                         
   2  20   4       1324.80       1614.76       103.33 o                         
   3  20   4        839.62        664.02       112.16 o                         
   4  20   4       1433.68       1727.49       143.70 o                         
   5  20   4       1636.04       1770.12       135.15 o                         
   6  20   4        371.15        358.26        66.73 o                         
  -6  21   4        235.98        105.40        36.62 o                         
  -5  21   4        153.30        115.51        85.08 o                         
  -4  21   4        505.54        429.72        94.78 o                         
  -3  21   4        114.16         58.28       101.66 o                         
  -2  21   4       5507.13       7014.21       369.77 o                         
  -1  21   4       1329.54       1435.99       125.93 o                         
   0  21   4       2866.41       3084.40       121.40 o                         
   1  21   4       1184.07       1289.87       113.14 o                         
   2  21   4       4417.17       4833.60       308.95 o                         
   3  21   4        316.38        302.06       105.62 o                         
   4  21   4        379.13        324.98        91.29 o                         
   5  21   4         11.74        -21.68        70.70 o                         
   6  21   4        680.48        513.05       122.95 o                         
  -5  22   4        193.86        106.47        35.41 o                         
  -4  22   4       1001.10       1116.44       113.99 o                         
  -3  22   4         51.27         63.20        91.95 o                         
  -2  22   4        172.27        361.12        89.86 o                         
  -1  22   4         36.84         -2.27       103.73 o                         
   0  22   4       5601.21       6541.89       369.30 o                         
   1  22   4         50.62        135.36        92.03 o                         
   2  22   4        401.11        536.13        91.61 o                         
   3  22   4         67.44         11.79        84.65 o                         
   4  22   4       1110.16       1096.53       240.77 o                         
   5  22   4        201.88        162.60        42.12 o                         
  -4  23   4         23.39         63.76       111.09 o                         
  -3  23   4        493.03        196.81       157.19 o                         
  -2  23   4        783.40        845.69        85.43 o                         
  -1  23   4        402.21        323.08        81.09 o                         
   0  23   4        640.19        705.61        82.61 o                         
   1  23   4        720.53        792.63        94.51 o                         
   2  23   4       1050.67       1303.45       132.39 o                         
   3  23   4        527.36        558.56        82.13 o                         
   4  23   4          1.00        -46.43        55.37 o                         
  -4  24   4        140.44         56.71        32.62 o                         
  -3  24   4         46.03        113.04        95.21 o                         
  -2  24   4         38.76         99.43        79.44 o                         
  -1  24   4       1129.99       1111.81        73.27 o                         
   0  24   4        428.43        400.11        69.42 o                         
   1  24   4       1143.07       1030.20        76.91 o                         
   2  24   4        123.72         96.68        81.69 o                         
   3  24   4         93.14         36.85        58.23 o                         
   4  24   4        222.68         58.36        44.55 o                         
  -3  25   4        452.01        212.59        79.94 o                         
  -2  25   4          7.05         50.11        65.44 o                         
  -1  25   4        576.46        644.72        75.42 o                         
   0  25   4        400.64        404.20        68.37 o                         
   1  25   4        401.64        358.51        92.85 o                         
   2  25   4         40.34         89.78        79.18 o                         
   3  25   4        198.94         49.19        35.70 o                         
  -1  26   4         65.76         32.69        34.27 o                         
   0  26   4         73.66         25.88        50.65 o                         
   1  26   4         82.74         54.12        46.80 o                         
   1   0   5       2403.34       2361.03        56.81 o                         
   2   0   5        310.66        292.43        38.76 o                         
   3   0   5        573.09        504.00        42.95 o                         
   4   0   5        920.16        948.40        56.03 o                         
   5   0   5       2383.30       1878.20       154.28 o                         
   6   0   5        848.44        801.64        79.45 o                         
   7   0   5         47.48       -101.74       101.74 o                         
   8   0   5       2895.67       3225.85       135.41 o                         
   9   0   5       1269.43       1517.30       145.55 o                         
  10   0   5         34.87         25.56        36.14 o                         
 -10   1   5         12.41        -30.93        36.59 o                         
  -9   1   5       1930.01       1825.68       208.94 o                         
  -8   1   5       3915.72       4204.89       132.79 o                         
  -7   1   5        133.80         -5.34        84.03 o                         
  -6   1   5        972.34        937.46        78.39 o                         
  -5   1   5       1880.52       1866.57        68.67 o                         
  -4   1   5       6414.57       5846.11       501.72 o                         
  -3   1   5       7614.58       8029.07       309.76 o                         
  -2   1   5       5130.22       4292.22       232.00 o                         
  -1   1   5      23986.02      20193.38      2981.26 o                         
   0   1   5       7750.63       7863.63       454.88 o                         
   1   1   5      25247.71      22793.74      1959.39 o                         
   2   1   5       6340.26       5904.16       197.12 o                         
   3   1   5       8358.15       8552.77       782.89 o                         
   4   1   5       6586.60       6239.68       322.15 o                         
   5   1   5       2041.84       1867.32        70.59 o                         
   6   1   5       1437.80       1390.57        73.97 o                         
   7   1   5        208.93        270.66        96.77 o                         
   8   1   5       2867.84       3041.28        99.56 o                         
   9   1   5       2583.64       2886.23       191.34 o                         
  10   1   5         63.86         33.12        36.11 o                         
 -10   2   5        382.99        127.00        36.06 o                         
  -9   2   5        112.84         -7.75        96.76 o                         
  -8   2   5        560.95        471.85       107.24 o                         
  -7   2   5       3639.96       3760.30       187.69 o                         
  -6   2   5       2244.82       2301.65       206.73 o                         
  -5   2   5       5505.51       4578.81       541.73 o                         
  -4   2   5      14491.05      14640.62       614.52 o                         
  -3   2   5      43937.79      41533.47      5609.58 o                         
  -2   2   5       5305.21       4680.56       429.22 o                         
  -1   2   5      23801.65      20106.57      2225.81 o                         
   0   2   5        316.12        256.88        33.49 o                         
   1   2   5      21879.72      20443.06      1443.11 o                         
   2   2   5       5299.89       5053.86       135.23 o                         
   3   2   5      46349.76      49287.29      8859.22 o                         
   4   2   5      13490.65      12902.41       378.15 o                         
   5   2   5       6329.78       6360.71       181.67 o                         
   6   2   5       2935.54       3094.03        85.18 o                         
   7   2   5       4767.21       5059.13       115.00 o                         
   8   2   5        755.64        587.45       126.87 o                         
   9   2   5        311.54        304.67       219.65 o                         
  10   2   5         84.21         31.91        40.51 o                         
 -10   3   5        434.85        124.54        44.89 o                         
  -9   3   5        760.65        603.53       150.13 o                         
  -8   3   5        265.59        233.94       120.23 o                         
  -7   3   5        429.50        488.59        93.65 o                         
  -6   3   5       2662.92       2523.78       139.41 o                         
  -5   3   5        334.94        535.31        83.43 o                         
  -4   3   5       4601.53       4534.80       276.92 o                         
  -3   3   5       9869.52      10052.21       399.76 o                         
  -2   3   5       1743.38       1662.52        66.68 o                         
  -1   3   5       8609.24       8464.22       425.83 o                         
   0   3   5        449.01        408.33        30.77 o                         
   1   3   5       8407.25       8207.84       264.90 o                         
   2   3   5       2309.08       2340.13        45.64 o                         
   3   3   5      11351.42      11861.83       299.17 o                         
   4   3   5       7827.49       8073.11       187.78 o                         
   5   3   5          9.02        -67.37        67.37 o                         
   6   3   5       1983.29       1978.51        81.68 o                         
   7   3   5        159.16        175.81       147.31 o                         
   8   3   5        208.18        340.21       116.72 o                         
   9   3   5       1122.66       1146.07       138.84 o                         
  10   3   5        208.85         71.19        56.12 o                         
 -10   4   5        971.31        230.52       275.13 o                         
  -9   4   5       1762.45       1300.58       584.41 o                         
  -8   4   5        883.49        864.38        80.67 o                         
  -7   4   5       2047.77       2112.39       220.73 o                         
  -6   4   5       5958.72       5960.57       150.07 o                         
  -5   4   5        661.25        614.06        67.01 o                         
  -4   4   5       3828.41       3692.99       164.00 o                         
  -3   4   5      20585.13      21220.73       362.56 o                         
  -2   4   5       7248.81       7285.83       250.17 o                         
  -1   4   5      17344.14      15549.61      1425.05 o                         
   0   4   5       1813.67       1531.89       144.13 o                         
   1   4   5      18206.06      17095.89      2271.62 o                         
   2   4   5       5369.14       5105.60        88.48 o                         
   3   4   5      19586.26      19577.67       248.44 o                         
   4   4   5       2460.06       2339.51        52.32 o                         
   5   4   5        904.56        867.41        66.33 o                         
   6   4   5       6602.05       6833.59       205.62 o                         
   7   4   5       1763.70       2054.61       314.25 o                         
   8   4   5        961.13        994.66       201.63 o                         
   9   4   5       1106.41       1412.17       253.08 o                         
  10   4   5        751.65        305.43       122.33 o                         
  -9   5   5        321.31        357.55        76.25 o                         
  -8   5   5       3342.03       3782.58        93.85 o                         
  -7   5   5        296.31        221.69       112.18 o                         
  -6   5   5       3666.33       3715.56       201.90 o                         
  -5   5   5       5081.80       5473.82       193.93 o                         
  -4   5   5      29694.58      30354.68      1242.97 o                         
  -3   5   5      11358.61      10151.18       932.78 o                         
  -2   5   5      13949.20      12866.63       506.28 o                         
   0   5   5      18768.99      18903.58       538.33 o                         
   1   5   5      40570.73      38934.86      1863.07 o                         
   2   5   5      15767.61      14480.34       716.71 o                         
   3   5   5      11449.42      11125.27       120.15 o                         
   4   5   5      31612.80      32595.28       559.48 o                         
   5   5   5       5899.43       6664.52       427.79 o                         
   6   5   5       1927.37       1771.30        84.84 o                         
   7   5   5        461.68        429.99        89.90 o                         
   8   5   5       3439.08       3912.81       299.41 o                         
   9   5   5        357.47        546.78       214.14 o                         
  -9   6   5        890.14       1128.64        83.03 o                         
  -8   6   5        989.68       1024.65       113.13 o                         
  -7   6   5       4683.14       4379.79       385.92 o                         
  -6   6   5        139.33         54.25        87.39 o                         
  -5   6   5        880.97        823.16        86.14 o                         
  -4   6   5       6293.17       5709.32       539.45 o                         
  -3   6   5       7130.47       7648.64       206.00 o                         
  -2   6   5       7438.93       7332.65       275.64 o                         
  -1   6   5       9054.42      10065.38       327.17 o                         
   0   6   5        246.86        310.08        43.10 o                         
   1   6   5       9030.09       9068.33       329.47 o                         
   2   6   5       7257.12       6403.96       331.67 o                         
   3   6   5       6013.18       5971.79       204.20 o                         
   4   6   5       5679.57       5174.05       122.17 o                         
   5   6   5        360.16        334.67        59.60 o                         
   6   6   5        309.67        830.52       296.27 o                         
   7   6   5       3639.79       3578.76       188.80 o                         
   8   6   5       1526.48       1674.44       130.86 o                         
   9   6   5       1167.52       1375.10        81.67 o                         
  -9   7   5        180.47        150.92       105.30 o                         
  -8   7   5        125.90         93.09        78.46 o                         
  -7   7   5        562.16        502.59        96.48 o                         
  -6   7   5        358.32        464.06        83.00 o                         
  -5   7   5       3301.48       3409.14       200.20 o                         
  -4   7   5       3588.51       3422.25       324.10 o                         
  -3   7   5       4949.33       5089.49       146.49 o                         
  -2   7   5        189.79        283.09        49.59 o                         
  -1   7   5        190.97        152.70        44.03 o                         
   0   7   5        359.26        335.20        39.62 o                         
   1   7   5         23.96         18.37        54.77 o                         
   2   7   5        145.39        197.83        57.41 o                         
   3   7   5       5495.81       5461.29       200.14 o                         
   4   7   5       2744.34       2857.40       108.02 o                         
   5   7   5       3687.46       3750.13       102.59 o                         
   6   7   5        225.69        848.59       258.58 o                         
   7   7   5        413.19        372.43       192.97 o                         
   8   7   5        112.61         19.85       112.77 o                         
   9   7   5        165.90        156.56        74.67 o                         
  -9   8   5        462.33        516.28        91.34 o                         
  -8   8   5        499.20        515.70       106.02 o                         
  -7   8   5       1196.09       1525.77       157.83 o                         
  -6   8   5       1576.28       1794.74        87.20 o                         
  -5   8   5       3879.91       3925.78       200.20 o                         
  -4   8   5       2237.11       2805.85       439.46 o                         
  -3   8   5      48351.03      53445.54      2216.14 o                         
  -2   8   5       2918.61       3195.70       103.08 o                         
  -1   8   5      12467.69      13237.77       586.63 o                         
   0   8   5       8451.14       8988.99       218.75 o                         
   1   8   5       7611.79       6984.71       432.23 o                         
   2   8   5       3205.51       2888.02        88.24 o                         
   3   8   5      49309.11      46616.91      1870.68 o                         
   4   8   5       2282.75       3680.26       812.15 o                         
   5   8   5       3518.95       3643.61       213.49 o                         
   6   8   5       2143.93       2386.32       390.75 o                         
   7   8   5        555.59        658.33       241.88 o                         
   8   8   5        948.68        956.70       121.59 o                         
   9   8   5        244.90        178.92        72.66 o                         
  -9   9   5        370.77        338.26        80.22 o                         
  -8   9   5       2868.99       3024.99        98.11 o                         
  -7   9   5        389.76        168.21        93.75 o                         
  -6   9   5         16.85       -118.78       118.78 o                         
  -5   9   5       1250.92       1259.19        78.50 o                         
  -4   9   5       1605.18       1452.62        68.98 o                         
  -3   9   5       1307.39       1272.50        60.92 o                         
  -2   9   5       6780.26       6859.69       274.19 o                         
  -1   9   5       2810.00       2919.79       268.76 o                         
   0   9   5        508.40        526.06        46.80 o                         
   1   9   5       2852.05       2742.50       234.06 o                         
   2   9   5       6464.97       5356.61       273.42 o                         
   3   9   5       1217.18       1174.27        56.89 o                         
   4   9   5       2405.53       2458.52       103.04 o                         
   5   9   5       1295.92       1727.85       273.43 o                         
   6   9   5        132.08        243.72       104.85 o                         
   7   9   5        179.57        171.71       112.24 o                         
   8   9   5       2901.05       3005.86       184.13 o                         
   9   9   5        343.29        284.75        74.08 o                         
  -9  10   5        694.48        730.38       116.94 o                         
  -8  10   5       1043.43        934.37       106.04 o                         
  -7  10   5        321.57        262.19       125.43 o                         
  -6  10   5       1129.98       1085.71       122.33 o                         
  -5  10   5        207.10        206.67        68.14 o                         
  -4  10   5        233.56        180.93        75.02 o                         
  -3  10   5       3585.32       3703.00       340.35 o                         
  -2  10   5       2187.76       2023.36       138.78 o                         
  -1  10   5        130.71        106.67        52.88 o                         
   0  10   5       8688.63       8515.34       383.08 o                         
   1  10   5        441.90        373.56        54.55 o                         
   2  10   5       2589.29       2414.03       231.46 o                         
   3  10   5       1991.00       2199.08       150.25 o                         
   4  10   5        477.73        540.06        75.61 o                         
   5  10   5        313.62        253.17        80.77 o                         
   6  10   5        716.11        647.93        97.53 o                         
   7  10   5         89.12         58.10        85.58 o                         
   8  10   5       1341.10       1249.99       126.52 o                         
   9  10   5        761.79        590.63       102.16 o                         
  -9  11   5        277.25        199.07        75.86 o                         
  -8  11   5        640.52        471.45       135.82 o                         
  -7  11   5       2572.40       2860.34       113.32 o                         
  -6  11   5       1548.53       1607.56       116.75 o                         
  -5  11   5        207.77        263.04        86.56 o                         
  -4  11   5        172.01        217.96        90.90 o                         
  -3  11   5       9593.23       9511.17       217.58 o                         
  -2  11   5      15678.33      16350.21       900.98 o                         
  -1  11   5      13282.90      12973.49      1008.78 o                         
   0  11   5       6382.69       6320.28       268.97 o                         
   1  11   5      15943.63      16331.55       823.51 o                         
   2  11   5      10325.01       9447.32       657.40 o                         
   3  11   5       9294.43       9284.78       765.86 o                         
   4  11   5        300.28        290.08        89.45 o                         
   5  11   5        402.77        506.72        90.72 o                         
   6  11   5       1365.17       1363.30       118.08 o                         
   7  11   5       2644.17       2653.32       185.08 o                         
   8  11   5        380.22        296.63        97.86 o                         
   9  11   5         45.94         41.11        84.15 o                         
  -9  12   5        225.26        120.98       122.84 o                         
  -8  12   5         91.90        128.42       100.51 o                         
  -7  12   5       5690.20       6300.83       129.50 o                         
  -6  12   5        126.84         27.20        90.69 o                         
  -5  12   5        614.93        678.51        97.30 o                         
  -4  12   5        722.24        821.91        78.99 o                         
  -3  12   5       3972.15       4272.17       190.52 o                         
  -2  12   5        516.11        487.23        70.34 o                         
  -1  12   5      16459.04      17351.63       823.42 o                         
   0  12   5       1705.09       1529.46       165.37 o                         
   1  12   5      17766.66      15918.83      1312.98 o                         
   2  12   5        740.72        802.36        63.54 o                         
   3  12   5       3406.96       3679.62       305.40 o                         
   4  12   5        863.91        892.94       115.71 o                         
   5  12   5        600.86        506.92        90.48 o                         
   6  12   5        117.62        150.09       126.79 o                         
   7  12   5       5509.79       5642.55       323.95 o                         
   8  12   5        110.48         12.19        89.49 o                         
   9  12   5         18.27          9.28        66.07 o                         
  -8  13   5        447.95        452.29        77.51 o                         
  -7  13   5       1157.53       1307.55       104.47 o                         
  -6  13   5       1929.46       2181.89       110.68 o                         
  -5  13   5       2010.67       2181.31       110.09 o                         
  -4  13   5       3423.17       3507.58       138.19 o                         
  -3  13   5       3254.23       3235.35       145.07 o                         
  -2  13   5       5600.90       5871.33       399.33 o                         
  -1  13   5       5836.60       6533.77       498.46 o                         
   0  13   5       8299.25       8915.00       538.06 o                         
   1  13   5       5750.36       5771.07       160.53 o                         
   2  13   5       5481.66       5502.84       331.16 o                         
   3  13   5       3693.87       3189.17       236.10 o                         
   4  13   5       2696.49       2993.39       235.31 o                         
   5  13   5       2039.01       1744.22       274.09 o                         
   6  13   5       2749.84       2894.93       232.73 o                         
   7  13   5       1082.12       1179.04        99.81 o                         
   8  13   5        459.44        410.08        81.26 o                         
  -8  14   5       1550.19       1557.39       226.61 o                         
  -7  14   5        104.38        113.44        91.43 o                         
  -6  14   5       1207.21       1392.42        90.31 o                         
  -5  14   5        755.25        845.96       150.64 o                         
  -4  14   5        543.89        496.36       111.55 o                         
  -3  14   5        860.53        810.62        81.41 o                         
  -2  14   5       5677.51       5847.59       433.06 o                         
  -1  14   5       1518.19       1736.30        78.15 o                         
   0  14   5       4073.74       4103.41       449.48 o                         
   1  14   5        771.66        653.70       101.51 o                         
   2  14   5       7156.95       6924.28       597.07 o                         
   3  14   5       1598.67       1531.17       159.83 o                         
   4  14   5       1357.70       1258.79        91.19 o                         
   5  14   5        593.42        522.50       125.44 o                         
   6  14   5        735.42        940.14       198.24 o                         
   7  14   5        158.54        113.73        91.27 o                         
   8  14   5        856.04        746.24        80.07 o                         
  -8  15   5       1634.99       1355.91       132.59 o                         
  -7  15   5        271.18        275.52        98.63 o                         
  -6  15   5       1040.88       1045.89        97.36 o                         
  -5  15   5       3869.83       3938.26       129.93 o                         
  -4  15   5       3627.37       3821.79       123.22 o                         
  -3  15   5       1631.33       1647.89        98.39 o                         
  -2  15   5       1018.70       1263.52       112.47 o                         
  -1  15   5       1845.71       2083.24       120.84 o                         
   0  15   5        967.39       1045.57        81.37 o                         
   1  15   5       1465.93       1366.49        96.99 o                         
   2  15   5       2263.66       2105.85       166.57 o                         
   3  15   5       2081.20       1906.29        95.22 o                         
   4  15   5       4559.91       4578.40       225.53 o                         
   5  15   5       3892.99       3612.47       336.83 o                         
   6  15   5       1380.22       1124.53       118.23 o                         
   7  15   5        464.11        442.70        85.08 o                         
   8  15   5       1432.41        757.18       128.43 o                         
  -7  16   5        151.15        195.70        90.41 o                         
  -6  16   5         29.11         69.12        83.07 o                         
  -5  16   5         76.55         -3.49       127.86 o                         
  -4  16   5       1751.14       1806.25       103.53 o                         
  -3  16   5       5852.29       6430.12       263.31 o                         
  -2  16   5        983.26       1212.12        97.27 o                         
  -1  16   5        200.99        149.53        71.26 o                         
   0  16   5        505.92        755.19        80.81 o                         
   1  16   5         21.67        120.14        85.66 o                         
   2  16   5        797.48        672.58        94.09 o                         
   3  16   5       3929.98       4227.98       266.19 o                         
   4  16   5       2246.55       2138.80       111.61 o                         
   5  16   5         62.92        222.98        97.52 o                         
   6  16   5        143.29         27.67        99.55 o                         
   7  16   5        292.86        288.09        59.12 o                         
   8  16   5        278.73         76.05        53.73 o                         
  -7  17   5        387.84        180.25        76.25 o                         
  -6  17   5        719.17        780.47        65.61 o                         
  -5  17   5        162.97        113.72       107.78 o                         
  -4  17   5       1588.27       1876.51       133.76 o                         
  -3  17   5       4923.29       5585.39       830.39 o                         
  -2  17   5        246.92        276.42        94.14 o                         
  -1  17   5       2694.19       2565.54       248.58 o                         
   0  17   5       1675.10       1703.99       130.74 o                         
   1  17   5       1631.13       1652.12       202.17 o                         
   2  17   5        172.71        248.87       114.46 o                         
   3  17   5       4405.50       4633.21       262.48 o                         
   4  17   5       1565.96       1684.94       174.19 o                         
   5  17   5        480.95        542.37       106.88 o                         
   6  17   5        856.21        819.92        77.34 o                         
   7  17   5        287.69        185.87        75.55 o                         
  -7  18   5       2118.64       1862.02       118.14 o                         
  -6  18   5        674.39        692.82        78.96 o                         
  -5  18   5        865.43        764.13       103.92 o                         
  -4  18   5       2809.43       3232.62       233.38 o                         
  -3  18   5       3865.39       4607.24       232.29 o                         
  -2  18   5        799.81        911.60       109.09 o                         
  -1  18   5         12.73         17.17        88.14 o                         
   0  18   5        425.06        368.60       125.22 o                         
   1  18   5         85.26        217.37       113.48 o                         
   2  18   5       1309.99       1293.02       113.57 o                         
   3  18   5       4522.12       4798.14       264.38 o                         
   4  18   5       2049.72       1751.83       215.56 o                         
   5  18   5        579.87        567.21       107.12 o                         
   6  18   5       1101.16       1304.69       210.96 o                         
   7  18   5       1029.56        706.22       136.30 o                         
  -6  19   5        809.50        713.75       116.46 o                         
  -5  19   5        720.94        621.03       114.16 o                         
  -4  19   5       1629.55       1658.88       127.98 o                         
  -3  19   5       1463.71       1640.68       178.25 o                         
  -2  19   5        701.05        786.23       110.55 o                         
  -1  19   5        236.85        401.57       120.53 o                         
   0  19   5       2033.17       2403.45       114.39 o                         
   1  19   5        668.49        713.77       121.89 o                         
   2  19   5        635.44        665.35        93.33 o                         
   3  19   5       1441.30       1470.80       181.64 o                         
   4  19   5       1444.16       1346.28       219.45 o                         
   5  19   5        631.67        915.97       147.28 o                         
   6  19   5        739.25        701.82        85.94 o                         
  -6  20   5         73.04         37.11        71.01 o                         
  -5  20   5        172.63        253.30        87.85 o                         
  -4  20   5        149.71        213.57        98.63 o                         
  -3  20   5       1401.23       1669.31       175.53 o                         
  -2  20   5        886.03        851.04       158.89 o                         
  -1  20   5        243.45        196.58        98.06 o                         
   0  20   5         13.50        -39.13       107.30 o                         
   1  20   5        394.86        548.68       101.75 o                         
   2  20   5        806.14        954.31        83.39 o                         
   3  20   5       1177.92       1323.58       152.26 o                         
   4  20   5         32.33         26.88       127.30 o                         
   5  20   5        213.09        448.94        95.56 o                         
   6  20   5        144.21         29.43        58.67 o                         
  -6  21   5        383.46        222.67        76.86 o                         
  -5  21   5        444.56        374.23       106.38 o                         
  -4  21   5        424.13        240.71       145.64 o                         
  -3  21   5       1734.81       2090.37       200.84 o                         
  -2  21   5         96.16         29.86       102.88 o                         
  -1  21   5       3796.47       4407.82       284.64 o                         
   0  21   5        884.07        930.83       107.38 o                         
   1  21   5       2864.12       3070.46       134.12 o                         
   2  21   5         92.89         83.05        93.05 o                         
   3  21   5       1060.92       1127.00        82.31 o                         
   4  21   5         88.30        178.76       101.77 o                         
   5  21   5        796.33        844.83        85.42 o                         
   6  21   5        351.05        122.81        99.09 o                         
  -5  22   5        102.47         23.91        70.62 o                         
  -4  22   5        958.74       1003.19       135.88 o                         
  -3  22   5       1355.79       1508.02       208.87 o                         
  -2  22   5        742.82        741.93       120.89 o                         
  -1  22   5       3956.23       4143.02       144.12 o                         
   0  22   5       1445.95       1510.64        97.80 o                         
   1  22   5       4101.16       4453.10       176.43 o                         
   2  22   5       1213.24       1353.77       135.04 o                         
   3  22   5        971.18       1096.20        80.04 o                         
   4  22   5        847.71        802.99        69.10 o                         
   5  22   5        103.57         21.19        43.39 o                         
  -4  23   5         71.54         85.79        81.62 o                         
  -3  23   5        224.74        186.49       103.77 o                         
  -2  23   5        900.25        657.01       162.18 o                         
  -1  23   5       5733.80       6062.68       235.90 o                         
   0  23   5         94.42         80.87        89.35 o                         
   1  23   5       5244.06       5549.92       224.90 o                         
   2  23   5        817.33        676.92        73.29 o                         
   3  23   5        227.35        215.88        83.65 o                         
   4  23   5          8.10         -8.85        56.16 o                         
  -4  24   5        188.27         46.38        48.99 o                         
  -3  24   5         20.01         27.62        97.83 o                         
  -2  24   5         61.64        -82.35        82.35 o                         
  -1  24   5        333.21        242.99        68.88 o                         
   0  24   5        225.31         69.80        73.05 o                         
   1  24   5        346.95        215.14        63.47 o                         
   2  24   5        216.17        284.78        67.11 o                         
   3  24   5          7.17         91.03        75.42 o                         
   4  24   5         57.20         19.52        78.26 o                         
  -3  25   5        367.25        105.73        39.03 o                         
  -2  25   5        668.73        686.64        66.75 o                         
  -1  25   5         71.91          9.69        66.25 o                         
   0  25   5        895.48        671.61       108.23 o                         
   1  25   5          6.37        -24.91        48.95 o                         
   2  25   5        391.05        193.00        78.31 o                         
  -1  26   5        348.64        115.14        63.56 o                         
   0  26   5        257.58        145.99        48.14 o                         
   1  26   5         65.58         73.58        59.95 o                         
   0   0   6       1970.52       1775.74       122.45 o                         
   1   0   6        542.65        412.41        24.64 o                         
   2   0   6        909.15        795.57        35.67 o                         
   3   0   6       3329.64       3107.62       193.67 o                         
   4   0   6       5858.38       5663.15       154.15 o                         
   5   0   6        742.99        612.70        61.41 o                         
   6   0   6        920.95        995.71        71.65 o                         
   7   0   6       2550.91       2623.83       387.73 o                         
   8   0   6       1811.64       1994.97        94.51 o                         
   9   0   6       3385.57       3220.07       213.41 o                         
  10   0   6         19.58         19.89        46.37 o                         
 -10   1   6        141.62         19.70        48.01 o                         
  -9   1   6        657.98        766.86        76.98 o                         
  -8   1   6        623.53        670.91       133.06 o                         
  -7   1   6       1382.15       1543.66       153.97 o                         
  -6   1   6       1833.18       1739.61        87.74 o                         
  -5   1   6       1169.46       1017.95        59.88 o                         
  -4   1   6       1536.55       1665.76        66.75 o                         
  -3   1   6       5488.36       5195.27       466.32 o                         
  -2   1   6      16430.55      15522.60       674.63 o                         
  -1   1   6       3464.63       3258.51       108.19 o                         
   1   1   6       4034.53       3762.07       295.93 o                         
   2   1   6      20105.29      21493.86       528.82 o                         
   3   1   6       5683.74       5553.93       381.28 o                         
   4   1   6        542.47        608.54        51.80 o                         
   5   1   6       1832.33       1626.01       128.96 o                         
   6   1   6        967.02        810.46        71.16 o                         
   7   1   6       1161.41       1456.76       161.01 o                         
   8   1   6        280.55        135.50       113.12 o                         
   9   1   6        333.18        299.43        91.84 o                         
  10   1   6        308.48         99.10        47.25 o                         
 -10   2   6        278.85        132.08        81.89 o                         
  -9   2   6        240.25        145.97        69.71 o                         
  -8   2   6       2236.14       2516.88       126.54 o                         
  -7   2   6        782.84        697.17       200.53 o                         
  -6   2   6        657.74        653.11        73.47 o                         
  -5   2   6       1419.73       1150.32       158.16 o                         
  -4   2   6       3283.34       2691.16       106.25 o                         
  -3   2   6      25300.02      24503.43      1069.02 o                         
  -2   2   6       1108.35       1037.13        48.02 o                         
  -1   2   6      25756.74      23165.62       302.12 o                         
   0   2   6       1896.59       2300.91        83.18 o                         
   1   2   6      26639.69      22681.14      2390.60 o                         
   2   2   6        571.35        479.98        36.63 o                         
   3   2   6      22645.71      21670.99       786.68 o                         
   4   2   6       5109.64       4218.37       209.95 o                         
   5   2   6       2651.02       2541.42       101.01 o                         
   6   2   6        674.13        761.41        81.30 o                         
   7   2   6        857.81       1244.40       282.47 o                         
   8   2   6       1924.32       2212.02       169.78 o                         
   9   2   6        143.29         51.10        81.39 o                         
  10   2   6        176.34         95.72        33.66 o                         
 -10   3   6       1330.58        386.30       392.77 o                         
  -9   3   6         63.55         -5.68        70.93 o                         
  -8   3   6       1277.97       1488.81       128.14 o                         
  -7   3   6       2848.44       2923.92       123.68 o                         
  -6   3   6        353.38        276.90        78.81 o                         
  -5   3   6       4281.43       3689.60       260.29 o                         
  -4   3   6         17.88         98.26        53.64 o                         
  -3   3   6      10942.98      11083.93       855.04 o                         
  -2   3   6      10441.34      10019.91       277.93 o                         
  -1   3   6        133.82         96.73        35.17 o                         
   0   3   6       1212.24       1178.04        53.49 o                         
   1   3   6        235.83        165.48        35.29 o                         
   2   3   6      10807.28      10499.58        97.49 o                         
   3   3   6      10800.11      10314.11       311.03 o                         
   4   3   6         20.65        -66.53        92.01 o                         
   5   3   6       3899.16       3757.16        69.52 o                         
   6   3   6        989.18       1038.99        76.66 o                         
   7   3   6       1899.55       2029.73       150.22 o                         
   8   3   6       1390.94       1481.66        99.92 o                         
   9   3   6         69.96         79.33        96.94 o                         
  -9   4   6         23.17         95.66        98.55 o                         
  -8   4   6       2599.27       3083.12       110.25 o                         
  -7   4   6        658.54        688.35       101.06 o                         
  -6   4   6       1514.87       1542.73       146.10 o                         
  -5   4   6       2327.23       2109.94       155.01 o                         
  -4   4   6       4287.97       3876.05       537.86 o                         
  -3   4   6      19875.72      19782.09      1460.14 o                         
  -2   4   6      23017.27      20949.17      2565.73 o                         
  -1   4   6        894.30        891.34        85.32 o                         
   0   4   6        299.27        358.90        36.27 o                         
   1   4   6        540.30        642.85        48.33 o                         
   2   4   6      25861.30      26976.83       413.94 o                         
   3   4   6      19714.88      18131.54      1085.08 o                         
   4   4   6       6108.02       6391.30        92.85 o                         
   5   4   6       2632.79       2642.97        67.70 o                         
   6   4   6       1649.50       1872.74        85.67 o                         
   7   4   6        814.27       1255.18       166.62 o                         
   8   4   6       2505.87       2869.08       273.61 o                         
   9   4   6         39.23         14.24       165.18 o                         
  -9   5   6       1872.46       2247.32       157.09 o                         
  -8   5   6        868.26        984.53        96.30 o                         
  -7   5   6        710.17        643.05        89.49 o                         
  -6   5   6        485.40        482.03       180.20 o                         
  -5   5   6       3457.36       3421.32       209.81 o                         
  -4   5   6       1751.17       1412.70       142.29 o                         
  -3   5   6      19247.97      20645.99       374.29 o                         
  -2   5   6      10164.72       9176.72       670.53 o                         
  -1   5   6       5568.51       5201.04       292.55 o                         
   1   5   6       8902.23       7858.19       605.46 o                         
   2   5   6       9548.49       8766.34       220.40 o                         
   3   5   6      19641.84      20470.40       360.61 o                         
   4   5   6       1491.73       5218.00      1567.68 o                         
   5   5   6       2979.81       2887.24       100.25 o                         
   6   5   6        710.28        868.89       107.30 o                         
   7   5   6        808.67        818.11        92.48 o                         
   8   5   6        955.21        840.99       212.85 o                         
   9   5   6       1720.37       1911.98       125.98 o                         
  -9   6   6       1061.46        916.81        91.42 o                         
  -8   6   6        374.40        396.25        96.66 o                         
  -7   6   6       2162.77       2292.20        87.26 o                         
  -6   6   6       2248.33       2242.50       127.83 o                         
  -5   6   6       3141.70       3268.81       128.79 o                         
  -4   6   6        528.94        203.78       115.47 o                         
  -3   6   6      25363.60      25651.07       742.51 o                         
  -2   6   6       8986.78       8708.52       294.44 o                         
  -1   6   6        284.00        265.40        39.41 o                         
   0   6   6        986.30       1096.52        47.89 o                         
   1   6   6         63.12         80.17        45.06 o                         
   2   6   6       8788.66       8503.98       270.73 o                         
   3   6   6      26055.10      25714.79       511.36 o                         
   4   6   6        363.58        145.83        60.27 o                         
   5   6   6       4077.69       4198.83        78.36 o                         
   6   6   6       1259.01       1393.00       105.44 o                         
   7   6   6       1775.37       1924.68       102.84 o                         
   8   6   6        286.85        351.02       156.86 o                         
   9   6   6       1191.25       1042.10        89.32 o                         
  -9   7   6       1125.46       1165.32       148.14 o                         
  -8   7   6       1068.36        887.32       117.40 o                         
  -7   7   6        126.52         65.30        85.37 o                         
  -6   7   6        455.86        512.76        78.73 o                         
  -5   7   6       1194.30       1195.48        98.78 o                         
  -4   7   6       7135.42       7038.48       229.57 o                         
  -3   7   6       1230.11       1319.62        74.96 o                         
  -2   7   6       1809.15       1793.63        69.74 o                         
  -1   7   6       1063.00       1039.47        44.39 o                         
   0   7   6       1398.33       1202.93        52.91 o                         
   1   7   6        709.20        537.42        83.09 o                         
   2   7   6       1738.04       1537.04        52.29 o                         
   3   7   6        922.50       1008.85        60.78 o                         
   4   7   6       5797.00       5564.00       180.22 o                         
   5   7   6       1140.37       1554.15       176.05 o                         
   6   7   6        919.35        978.64       131.22 o                         
   7   7   6        133.23         34.92       113.82 o                         
   8   7   6        521.54        460.00       102.02 o                         
   9   7   6       1286.88       1126.07       114.62 o                         
  -9   8   6        173.98        146.49       112.30 o                         
  -8   8   6        744.19        752.01        85.62 o                         
  -7   8   6       4906.94       5255.76       115.09 o                         
  -6   8   6        118.39         35.37        85.42 o                         
  -5   8   6        803.08        861.65        79.59 o                         
  -4   8   6       2203.09       1897.31        97.65 o                         
  -3   8   6       5347.95       5105.27       263.97 o                         
  -2   8   6       5811.95       5943.33       212.66 o                         
  -1   8   6       4009.65       4034.35       107.27 o                         
   0   8   6      11323.23      12427.11       431.60 o                         
   1   8   6       3545.39       2810.86       305.44 o                         
   2   8   6       3903.52       3511.81       348.30 o                         
   3   8   6       6070.35       5505.07       276.75 o                         
   4   8   6       2983.41       2838.09       112.66 o                         
   5   8   6        412.90        728.88       143.09 o                         
   6   8   6        362.65        264.29       133.04 o                         
   7   8   6       5741.46       5895.01       454.24 o                         
   8   8   6        499.23        610.37       115.88 o                         
   9   8   6        270.04        238.30        73.03 o                         
  -9   9   6        604.80        839.00       102.31 o                         
  -8   9   6        615.77        582.40        97.77 o                         
  -7   9   6       1397.11       1348.23        89.39 o                         
  -6   9   6       6936.44       7847.96       247.49 o                         
  -5   9   6       2082.93       2266.98        93.59 o                         
  -4   9   6       2624.99       2778.63        74.95 o                         
  -3   9   6       1110.01       1054.53        71.18 o                         
  -2   9   6       3905.06       3539.61       239.17 o                         
  -1   9   6       4211.63       4089.87       153.75 o                         
   0   9   6        343.13        496.41        55.03 o                         
   1   9   6       4650.40       4510.68       202.98 o                         
   2   9   6       3599.45       2884.79       125.29 o                         
   3   9   6       1382.69       1269.67        89.14 o                         
   4   9   6       2581.91       2539.02        83.62 o                         
   5   9   6       1500.47       1601.74        68.16 o                         
   6   9   6       4974.56       5285.42       397.99 o                         
   7   9   6       1060.71        926.19       129.20 o                         
   8   9   6        445.66        290.71        88.88 o                         
   9   9   6        585.84        687.59       182.17 o                         
  -9  10   6        426.10        423.80        89.67 o                         
  -8  10   6        768.04        576.18       104.09 o                         
  -7  10   6        834.42        968.68        90.75 o                         
  -6  10   6        480.90        535.02       105.11 o                         
  -5  10   6       1728.92       1726.21       134.59 o                         
  -4  10   6       1491.09       1460.51        88.76 o                         
  -3  10   6       5928.61       5638.88       130.89 o                         
  -2  10   6       3326.76       3145.88       321.20 o                         
  -1  10   6       3046.81       2991.82       396.08 o                         
   0  10   6       4884.93       4204.32       193.59 o                         
   1  10   6       4407.65       4059.00       379.80 o                         
   2  10   6       2150.84       1801.19       191.15 o                         
   3  10   6       5264.62       4494.73       357.38 o                         
   4  10   6       1481.08       1540.79        81.94 o                         
   5  10   6        763.15        682.65        88.44 o                         
   6  10   6        276.83        396.66       110.65 o                         
   7  10   6        788.15        806.82       117.52 o                         
   8  10   6       1350.19       1196.43       108.81 o                         
   9  10   6        482.40        243.83       132.58 o                         
  -9  11   6        400.11        192.13        44.49 o                         
  -8  11   6        424.61        374.22       103.53 o                         
  -7  11   6         83.61        129.19        89.70 o                         
  -6  11   6       2650.18       2904.26       159.38 o                         
  -5  11   6        700.48        782.20        80.06 o                         
  -4  11   6       2580.68       2570.69        96.71 o                         
  -3  11   6       1047.30        882.59        71.73 o                         
  -2  11   6       4504.24       4686.33       232.00 o                         
  -1  11   6      20411.84      22339.58       856.21 o                         
   0  11   6      23315.26      22566.40      1162.88 o                         
   1  11   6      18668.45      17236.03      1667.97 o                         
   2  11   6       6096.93       5839.61       420.69 o                         
   3  11   6       1470.60       1473.33       152.92 o                         
   4  11   6       1033.27        943.30        75.92 o                         
   5  11   6       1289.11       1563.36       161.50 o                         
   6  11   6       2944.18       2734.25       205.80 o                         
   7  11   6        100.23        -60.11        90.60 o                         
   8  11   6        243.60        263.88        84.13 o                         
   9  11   6        383.44        189.09        45.58 o                         
  -8  12   6        194.12        181.63       102.91 o                         
  -7  12   6        951.98        978.78        89.97 o                         
  -6  12   6       1624.32       1919.46       102.08 o                         
  -5  12   6        147.58        188.40       110.22 o                         
  -4  12   6        408.44        412.68        99.60 o                         
  -3  12   6        600.05        527.16        64.99 o                         
  -2  12   6       1547.23       1861.64        89.57 o                         
  -1  12   6       1045.01        954.89        74.00 o                         
   0  12   6      11850.48      11505.00       755.35 o                         
   1  12   6       1180.21        919.63        56.99 o                         
   2  12   6        978.30       1026.17        89.04 o                         
   3  12   6       1068.74        950.46        75.92 o                         
   4  12   6        157.33         91.93        71.05 o                         
   5  12   6        725.37        759.92        89.93 o                         
   6  12   6       2443.58       2409.43       254.24 o                         
   7  12   6        567.70        544.06       130.37 o                         
   8  12   6        569.23        551.48        76.48 o                         
  -8  13   6         90.28         97.22        68.71 o                         
  -7  13   6       1814.93       1769.49       158.19 o                         
  -6  13   6       1611.48       1802.86        90.33 o                         
  -5  13   6       3060.07       3322.98       149.11 o                         
  -4  13   6       1715.65       1693.60       162.42 o                         
  -3  13   6       1473.88       1661.08        75.57 o                         
  -2  13   6       3404.64       3662.16       174.39 o                         
  -1  13   6       3644.85       3916.21       113.79 o                         
   0  13   6       3012.22       3027.03       196.28 o                         
   1  13   6       3120.60       2891.95       138.39 o                         
   2  13   6       1704.15       1576.80       124.82 o                         
   3  13   6       1649.13       1447.92       114.94 o                         
   4  13   6       1807.86       1884.16       176.12 o                         
   5  13   6       3260.01       3088.22       143.09 o                         
   6  13   6        822.45        972.63       195.48 o                         
   7  13   6       1806.71       1580.82        85.18 o                         
   8  13   6         48.10         52.78        70.05 o                         
  -8  14   6         20.63         42.79        96.31 o                         
  -7  14   6        516.12        649.75        93.49 o                         
  -6  14   6         92.81         27.78        97.69 o                         
  -5  14   6         80.87         94.09       118.96 o                         
  -4  14   6       4888.71       5090.48       136.72 o                         
  -3  14   6       4273.61       4705.75       141.66 o                         
  -2  14   6        403.26        518.92        69.05 o                         
  -1  14   6       4326.32       5387.68        92.80 o                         
   0  14   6        404.46        532.22        72.46 o                         
   1  14   6       4833.68       4493.39        81.22 o                         
   2  14   6        120.54         67.98        66.12 o                         
   3  14   6       3441.98       3185.83       171.88 o                         
   4  14   6       4880.63       4605.90       255.25 o                         
   5  14   6        166.16         80.42        81.88 o                         
   6  14   6        321.71        333.13        92.67 o                         
   7  14   6        393.19        361.77        67.48 o                         
   8  14   6         13.30         14.28        54.71 o                         
  -8  15   6         38.84         42.83        74.84 o                         
  -7  15   6         98.87        -23.33       112.34 o                         
  -6  15   6       3726.27       4174.99       116.69 o                         
  -5  15   6       2934.76       3232.22       117.94 o                         
  -4  15   6       1866.27       2014.87       104.29 o                         
  -3  15   6       1181.70       1335.72        92.22 o                         
  -2  15   6       1720.16       1959.03        85.73 o                         
  -1  15   6        965.89       1033.17        85.60 o                         
   0  15   6       1931.02       1781.25        95.49 o                         
   1  15   6       1946.33       2046.31       171.36 o                         
   2  15   6       1598.12       1503.40        74.71 o                         
   3  15   6       1609.98       1768.04       130.08 o                         
   4  15   6       1811.15       1728.94        98.78 o                         
   5  15   6       2988.23       3121.25       178.42 o                         
   6  15   6       3583.19       3727.44       228.72 o                         
   7  15   6         33.38          3.49        66.08 o                         
   8  15   6         74.23        -17.34        74.44 o                         
  -7  16   6         69.38         39.37        92.35 o                         
  -6  16   6        284.74        211.85        74.29 o                         
  -5  16   6        660.63        731.18       120.39 o                         
  -4  16   6        940.36        919.12       130.67 o                         
  -3  16   6        183.30        142.29        93.58 o                         
  -2  16   6        133.78        233.76       101.07 o                         
  -1  16   6       2455.88       2520.68       221.62 o                         
   0  16   6       1018.58       1104.84        79.89 o                         
   1  16   6       1642.64       1426.95       101.74 o                         
   2  16   6        269.36        234.15       129.73 o                         
   3  16   6         35.78         34.63        81.49 o                         
   4  16   6        935.23        866.95       108.38 o                         
   5  16   6        894.55        758.32       125.02 o                         
   6  16   6         97.59         -8.93        87.14 o                         
   7  16   6         30.26         65.49        55.60 o                         
  -7  17   6        171.45         46.59        66.60 o                         
  -6  17   6        173.50        181.64        71.95 o                         
  -5  17   6       1671.85       1697.88       114.30 o                         
  -4  17   6       2217.89       2399.36       129.60 o                         
  -3  17   6       3426.11       4037.13       174.23 o                         
  -2  17   6       1863.81       2268.18       134.51 o                         
  -1  17   6        759.85        764.06        91.13 o                         
   0  17   6        218.00        279.07       104.50 o                         
   1  17   6        805.53        956.77       134.17 o                         
   2  17   6       1399.60       1294.63       101.36 o                         
   3  17   6       3257.79       2909.14       350.19 o                         
   4  17   6       1382.57       1274.79        96.54 o                         
   5  17   6       1472.65       1475.02       109.06 o                         
   6  17   6        211.60        199.62        64.88 o                         
   7  17   6        172.54        136.41        81.09 o                         
  -7  18   6        160.20         38.90        33.30 o                         
  -6  18   6        840.09        713.36       222.58 o                         
  -5  18   6       1671.39       1599.45       127.01 o                         
  -4  18   6       1108.47       1243.84       119.75 o                         
  -3  18   6       2201.23       2700.72       122.44 o                         
  -2  18   6        167.95        222.31        87.46 o                         
  -1  18   6       1360.94       1428.63        98.98 o                         
   0  18   6        276.21        417.78       111.85 o                         
   1  18   6       1772.30       1983.61       139.11 o                         
   2  18   6        497.66        510.65       112.11 o                         
   3  18   6       1995.41       2185.91       186.42 o                         
   4  18   6       1214.60       1196.92        95.31 o                         
   5  18   6       1671.05       1636.74       220.96 o                         
   6  18   6        247.77        170.50       114.26 o                         
   7  18   6        261.74        124.00        61.13 o                         
  -6  19   6        529.72        419.84       175.44 o                         
  -5  19   6       1901.69       1892.48       342.23 o                         
  -4  19   6       1419.17       1704.77       177.10 o                         
  -3  19   6        364.40        154.36        99.15 o                         
  -2  19   6        996.50        982.19       104.44 o                         
  -1  19   6       1575.17       2052.68       116.02 o                         
   0  19   6        156.66        114.30       123.97 o                         
   1  19   6       1220.29       1316.76       124.79 o                         
   2  19   6       1627.32       1625.24       152.15 o                         
   3  19   6        411.78        435.08        93.65 o                         
   4  19   6       1098.20       1056.36       184.82 o                         
   5  19   6       1518.11       1433.06       131.80 o                         
   6  19   6        318.17        209.00        79.10 o                         
  -6  20   6         35.77          8.78        94.14 o                         
  -5  20   6        173.90        222.14        86.47 o                         
  -4  20   6        442.80        426.02        84.16 o                         
  -3  20   6       1481.68       1729.17       137.33 o                         
  -2  20   6       2004.55       2401.39        95.85 o                         
  -1  20   6       1076.26       1377.17       127.98 o                         
   0  20   6         28.90        -62.90        95.88 o                         
   1  20   6        645.58        734.03       107.64 o                         
   2  20   6       1973.56       2206.69       171.30 o                         
   3  20   6        720.41        704.06        92.23 o                         
   4  20   6        317.52        506.04       134.95 o                         
   5  20   6        217.32        124.20        84.34 o                         
   6  20   6         85.03         53.54        58.07 o                         
  -5  21   6       1630.12       1237.20       504.19 o                         
  -4  21   6        447.48        276.78       121.86 o                         
  -3  21   6        309.62        370.06       101.85 o                         
  -2  21   6       2627.43       2979.45       128.95 o                         
  -1  21   6        821.55        818.39        92.36 o                         
   0  21   6        945.02        965.37       101.96 o                         
   1  21   6        706.18        761.39       104.67 o                         
   2  21   6       2184.60       2266.46       175.97 o                         
   3  21   6        304.74        365.60        75.66 o                         
   4  21   6        698.86        593.44        94.80 o                         
   5  21   6       1258.31       1111.01        84.87 o                         
  -5  22   6        969.70        455.27       122.85 o                         
  -4  22   6        572.79        696.48        74.13 o                         
  -3  22   6       2204.76       2547.20       373.39 o                         
  -2  22   6         28.90         41.22        99.03 o                         
  -1  22   6       1265.43       1235.73        99.87 o                         
   0  22   6       1223.57       1326.47       100.69 o                         
   1  22   6       1735.03       1849.07       113.65 o                         
   2  22   6        150.56        216.85        85.37 o                         
   3  22   6       2034.72       2189.86       235.79 o                         
   4  22   6        809.36        840.63        65.57 o                         
   5  22   6        525.02        189.63        38.51 o                         
  -4  23   6        243.81        181.97        67.73 o                         
  -3  23   6        655.95        677.55       180.34 o                         
  -2  23   6        573.65        715.59       104.67 o                         
  -1  23   6          8.59         86.09        80.15 o                         
   0  23   6       3905.16       3935.78       344.59 o                         
   1  23   6         81.38        -39.08        76.42 o                         
   2  23   6        384.45        336.44        85.47 o                         
   3  23   6        828.85        852.59        68.25 o                         
   4  23   6         79.72         70.47        64.70 o                         
  -3  24   6        285.73        195.53        70.71 o                         
  -2  24   6         69.85        165.10        75.68 o                         
  -1  24   6        419.84        254.77        85.80 o                         
   0  24   6        149.64        110.71        67.94 o                         
   1  24   6        375.14        208.17        64.24 o                         
   2  24   6        263.07        173.15        55.75 o                         
   3  24   6        598.71        473.87       128.09 o                         
  -2  25   6        396.97        195.29        79.08 o                         
  -1  25   6        433.30        410.61        67.04 o                         
   0  25   6        269.39        215.42        65.96 o                         
   1  25   6        214.31         82.66        47.12 o                         
   2  25   6        644.73        199.46        60.68 o                         
   0  26   6        329.54         50.05        60.38 o                         
   1   0   7      10811.97      11707.12       422.04 o                         
   2   0   7       1167.62       1147.60        76.01 o                         
   3   0   7      16751.11      16905.04       464.44 o                         
   4   0   7       2495.01       2359.15        69.50 o                         
   5   0   7       1900.23       1564.64       113.31 o                         
   6   0   7        751.47        727.12        80.51 o                         
   7   0   7       1420.29       1347.46       120.64 o                         
   8   0   7       6659.05       7036.63       235.34 o                         
   9   0   7        962.85        732.81       121.41 o                         
  10   0   7         19.25        -38.56        90.03 o                         
  -9   1   7        868.09        727.93       109.94 o                         
  -8   1   7       1092.79       1279.04       131.57 o                         
  -7   1   7       2285.33       2448.09       102.65 o                         
  -6   1   7        950.28        861.80        74.84 o                         
  -5   1   7        480.21        356.79        58.61 o                         
  -4   1   7       5574.22       5125.28       466.43 o                         
  -3   1   7      22826.82      24017.09       722.20 o                         
  -2   1   7        403.91        364.49        43.41 o                         
  -1   1   7      28721.43      34064.38      2486.90 o                         
   0   1   7        560.06        591.00        55.22 o                         
   1   1   7      28273.78      28149.62       520.00 o                         
   2   1   7        282.91        243.60        35.97 o                         
   3   1   7      22611.05      23986.89       582.32 o                         
   4   1   7       4691.76       4831.25       133.44 o                         
   5   1   7        131.37        129.57        54.56 o                         
   6   1   7        875.74        911.11        73.68 o                         
   7   1   7       2492.98       2571.37       217.94 o                         
   8   1   7       1193.52       1281.40       128.54 o                         
   9   1   7        720.69        626.89       105.08 o                         
  10   1   7        188.97         28.22        44.19 o                         
  -9   2   7        176.53        198.28        82.57 o                         
  -8   2   7       1176.04       1310.66        98.39 o                         
  -7   2   7       2118.89       2036.61        92.80 o                         
  -6   2   7       4438.09       4281.25       131.66 o                         
  -5   2   7        375.38        367.45        73.21 o                         
  -4   2   7       9656.81      10025.04       392.27 o                         
  -3   2   7      24367.32      24924.63      1053.26 o                         
  -2   2   7      33299.25      35652.23      2373.84 o                         
  -1   2   7       1565.74       1273.66        64.93 o                         
   0   2   7       7730.76       7652.91       334.63 o                         
   1   2   7       1121.34        948.94        48.01 o                         
   2   2   7      27507.88      28978.87       504.21 o                         
   3   2   7      24467.20      26423.66       545.69 o                         
   4   2   7      10462.87      10586.08       328.43 o                         
   5   2   7        390.77        381.65        71.84 o                         
   6   2   7       5816.01       5801.78       169.84 o                         
   7   2   7       2128.01       2183.49       115.49 o                         
   8   2   7       1108.78       1184.51       103.55 o                         
   9   2   7        165.65        143.68        92.24 o                         
  -9   3   7       5478.70       5698.09      1044.82 o                         
  -8   3   7        470.29        617.26        95.17 o                         
  -7   3   7       2628.42       2679.27       138.01 o                         
  -6   3   7       1650.32       1693.60       117.79 o                         
  -5   3   7       1141.96        936.74        97.04 o                         
  -4   3   7       7070.75       7278.41       307.76 o                         
  -3   3   7      17190.59      16599.54       690.64 o                         
  -2   3   7        994.07        970.87        48.51 o                         
  -1   3   7       1208.24       1047.99        52.03 o                         
   0   3   7         52.04         79.25        33.71 o                         
   1   3   7       1623.18       1439.50        57.28 o                         
   2   3   7       1595.31       1582.80        37.13 o                         
   3   3   7      17523.19      16711.43       958.90 o                         
   4   3   7       7398.18       7615.09       239.18 o                         
   5   3   7       1895.61       1954.10        77.35 o                         
   6   3   7       1148.49       1034.13        71.16 o                         
   7   3   7       4625.18       5012.35       128.13 o                         
   8   3   7        493.39        441.60       119.02 o                         
   9   3   7       4730.53       4015.00      1123.36 o                         
  -9   4   7        558.29        467.76       121.56 o                         
  -8   4   7        163.52         69.74        89.89 o                         
  -7   4   7       1814.43       1951.89        93.22 o                         
  -6   4   7       1155.94       1116.92       115.03 o                         
  -5   4   7        187.83        129.86        66.91 o                         
  -4   4   7      14441.23      14308.64       596.18 o                         
  -3   4   7      19817.55      18579.83      1451.57 o                         
  -2   4   7       7366.12       6795.12       406.95 o                         
  -1   4   7      17689.16      16491.82       773.80 o                         
   0   4   7       1783.59       1646.09        75.27 o                         
   1   4   7      19985.82      18728.64       972.35 o                         
   2   4   7       6087.80       5209.32       272.70 o                         
   3   4   7      22184.88      22491.53       436.84 o                         
   4   4   7      10976.44      10716.87       211.52 o                         
   5   4   7        287.16        126.50        73.66 o                         
   6   4   7       2196.08       2209.90        79.97 o                         
   7   4   7        978.48       1187.66       113.00 o                         
   8   4   7         93.99         63.47       131.32 o                         
   9   4   7        898.25        586.14       288.72 o                         
  -9   5   7       1391.11       1447.03       127.34 o                         
  -8   5   7        360.63        274.55        80.60 o                         
  -7   5   7        207.81        164.64        81.07 o                         
  -6   5   7       1541.17       1400.15       103.92 o                         
  -5   5   7        969.08       1121.55        99.02 o                         
  -4   5   7       3598.11       3428.93       132.84 o                         
  -3   5   7      56947.15      65058.04      2065.74 o                         
  -2   5   7       8410.68       7989.79       186.24 o                         
  -1   5   7       3067.47       3215.78       114.15 o                         
   0   5   7        125.42         98.52        47.71 o                         
   1   5   7       2915.29       2901.91       108.82 o                         
   2   5   7       8586.92       8295.66       501.45 o                         
   3   5   7      56007.26      58541.09      1371.02 o                         
   4   5   7       2951.35       2720.99        58.49 o                         
   5   5   7        953.31        896.82        61.80 o                         
   6   5   7       1701.60       1804.95        93.68 o                         
   7   5   7         12.44        112.73       103.72 o                         
   8   5   7        412.82        492.79       109.36 o                         
   9   5   7       1369.00       1341.74       124.68 o                         
  -9   6   7        295.85        210.85        79.43 o                         
  -8   6   7       3378.82       3554.49        84.98 o                         
  -7   6   7        504.33        325.43        94.16 o                         
  -6   6   7        291.78        160.99       107.82 o                         
  -5   6   7         34.17        -69.72        69.72 o                         
  -4   6   7       9564.13       9725.30       254.22 o                         
  -3   6   7        441.39        481.94        50.89 o                         
  -2   6   7       1986.21       1821.51        54.69 o                         
  -1   6   7        765.83        748.68        44.24 o                         
   0   6   7        262.68        192.36        49.02 o                         
   1   6   7        603.81        592.02        49.83 o                         
   2   6   7       2075.80       1815.29       124.55 o                         
   3   6   7        252.61        242.00        48.61 o                         
   4   6   7       8244.67       7942.31       271.64 o                         
   5   6   7         13.49        -29.66        81.01 o                         
   6   6   7         91.01         14.25        75.31 o                         
   7   6   7        504.41        371.73        98.57 o                         
   8   6   7       3925.06       4051.39       273.59 o                         
   9   6   7        354.05        187.80        58.41 o                         
  -9   7   7        375.61        237.82        94.16 o                         
  -8   7   7        756.63        774.94        93.94 o                         
  -7   7   7        267.21        281.42        83.86 o                         
  -6   7   7         15.00        -21.27        88.51 o                         
  -5   7   7       3179.98       3244.63       185.25 o                         
  -4   7   7        467.85        402.23        67.31 o                         
  -3   7   7      13727.96      13446.50       673.63 o                         
  -2   7   7       3337.10       3075.71       170.28 o                         
  -1   7   7        620.25        434.24        35.98 o                         
   0   7   7       3065.72       2923.66        83.65 o                         
   1   7   7       1758.38       1642.56        59.28 o                         
   2   7   7       3308.46       2992.03       185.11 o                         
   3   7   7      14129.90      13701.05       664.03 o                         
   4   7   7        615.41        622.91        72.35 o                         
   5   7   7       4299.37       4450.03       200.51 o                         
   6   7   7        242.21        172.53        76.69 o                         
   7   7   7        515.27        385.65       172.50 o                         
   8   7   7        550.49        592.87        95.07 o                         
   9   7   7        496.80        474.91       140.86 o                         
  -9   8   7        154.70        197.15        83.87 o                         
  -8   8   7        925.77        773.46       151.40 o                         
  -7   8   7          8.80        -33.03        90.18 o                         
  -6   8   7       4499.44       4814.69       112.33 o                         
  -5   8   7       1477.93       1613.12        85.57 o                         
  -4   8   7       2349.37       2741.06       119.43 o                         
  -3   8   7      11207.70      11624.14       424.55 o                         
  -2   8   7      13204.34      12373.46       365.83 o                         
  -1   8   7       9422.47       9781.43       321.53 o                         
   0   8   7        185.85        244.09        52.38 o                         
   1   8   7       9647.36       9456.69       326.70 o                         
   2   8   7      14479.21      12049.93       556.38 o                         
   3   8   7      10447.87       9645.60       422.47 o                         
   4   8   7       1526.29       1731.77        99.54 o                         
   5   8   7       1240.61       1290.30        68.27 o                         
   6   8   7       3413.01       3330.01       411.21 o                         
   7   8   7        147.53        -89.19       161.63 o                         
   8   8   7       1307.19       1282.57       104.11 o                         
   9   8   7         51.52         -3.73        85.55 o                         
  -9   9   7        953.85        861.41        86.52 o                         
  -8   9   7        177.40        298.63        98.99 o                         
  -7   9   7       6302.06       7192.38       200.18 o                         
  -6   9   7        157.84        -12.93        90.37 o                         
  -5   9   7       5344.86       5111.69       186.81 o                         
  -4   9   7       1919.51       1834.40       133.41 o                         
  -3   9   7       4261.53       4389.22       248.45 o                         
  -2   9   7       1536.16       1705.32        68.75 o                         
  -1   9   7       1859.77       1898.73        95.86 o                         
   0   9   7        416.63        437.76        52.02 o                         
   1   9   7       1727.51       1726.20        84.43 o                         
   2   9   7       1330.08       1226.23        57.96 o                         
   3   9   7       4097.22       3670.73       197.58 o                         
   4   9   7       2385.96       2290.35       129.84 o                         
   5   9   7       4283.82       3939.18       252.38 o                         
   6   9   7        297.52        141.42        98.52 o                         
   7   9   7       4556.94       4541.14       304.49 o                         
   8   9   7        306.27        327.23        87.86 o                         
   9   9   7       1747.53       1794.02       173.01 o                         
  -9  10   7        558.77        468.82        83.22 o                         
  -8  10   7        647.04        614.72       175.22 o                         
  -7  10   7       1850.52       1946.04       149.98 o                         
  -6  10   7        751.23        667.58        83.85 o                         
  -5  10   7        425.48        497.62        93.71 o                         
  -4  10   7       3761.72       3710.17       137.52 o                         
  -3  10   7       4159.13       3815.97       213.72 o                         
  -2  10   7       2051.66       1900.17        65.70 o                         
  -1  10   7      10350.79      10592.65       926.43 o                         
   0  10   7          3.26         13.27        50.55 o                         
   1  10   7       9285.15       8747.88       292.89 o                         
   2  10   7       4109.48       3856.10       195.74 o                         
   3  10   7       4708.18       4491.22       285.80 o                         
   4  10   7       3638.19       3705.25       160.62 o                         
   5  10   7        617.30        677.28        85.85 o                         
   6  10   7        457.39        348.13       136.62 o                         
   7  10   7       1704.17       1826.76       124.07 o                         
   8  10   7        545.21        509.07        88.55 o                         
   9  10   7        794.75        320.52        58.04 o                         
  -9  11   7        596.04        440.86        99.30 o                         
  -8  11   7        139.62        197.28       117.36 o                         
  -7  11   7        456.64        705.07        91.01 o                         
  -6  11   7         56.34         89.10       101.86 o                         
  -5  11   7       5050.32       5090.73       111.22 o                         
  -4  11   7       2607.42       2520.31       131.19 o                         
  -3  11   7       4264.19       4244.97       107.23 o                         
  -2  11   7       5034.44       4645.69       415.63 o                         
  -1  11   7       8142.66       8197.55       464.98 o                         
   0  11   7      18548.88      17439.81      1020.79 o                         
   1  11   7       7872.84       7564.53       510.46 o                         
   2  11   7       5112.12       5154.45       351.03 o                         
   3  11   7       3912.81       3752.08       138.17 o                         
   4  11   7       4437.93       4219.44       208.71 o                         
   5  11   7       5907.56       5797.59       383.02 o                         
   6  11   7         52.89         19.02       106.94 o                         
   7  11   7        403.08        371.11        99.36 o                         
   8  11   7        100.27          8.35        87.25 o                         
   9  11   7        384.85        240.45        55.52 o                         
  -8  12   7       1549.77       1735.40       124.34 o                         
  -7  12   7       1790.24       1711.13       154.78 o                         
  -6  12   7         88.15        132.48        85.78 o                         
  -5  12   7        376.19        140.90       112.63 o                         
  -4  12   7        529.14        584.22       107.54 o                         
  -3  12   7        533.65        427.55        64.83 o                         
  -2  12   7       3601.92       3930.44       125.45 o                         
  -1  12   7       2321.68       2585.17        73.22 o                         
   0  12   7         88.74        184.36        63.23 o                         
   1  12   7       2350.27       2145.97        83.49 o                         
   2  12   7       3286.93       3202.01       137.57 o                         
   3  12   7        162.87         93.63        88.75 o                         
   4  12   7       1068.01       1044.29        86.84 o                         
   5  12   7        502.97        477.28        96.76 o                         
   6  12   7        143.60        -22.13       126.37 o                         
   7  12   7       1603.03       1425.95        80.00 o                         
   8  12   7       1770.59       1803.05       124.61 o                         
  -8  13   7        183.35        123.80        77.08 o                         
  -7  13   7         34.79        -43.19       110.50 o                         
  -6  13   7       2896.53       3083.95       127.26 o                         
  -5  13   7       1106.15       1053.56       117.32 o                         
  -4  13   7       3857.03       3858.55       127.52 o                         
  -3  13   7       6361.68       6646.00        96.80 o                         
  -2  13   7       2397.31       2593.90       113.80 o                         
  -1  13   7       2638.98       2779.25       207.62 o                         
   0  13   7       3165.81       3298.01       179.62 o                         
   1  13   7       2286.11       2195.23        91.84 o                         
   2  13   7       2634.21       2623.93       156.85 o                         
   3  13   7       7880.99       7037.15       500.59 o                         
   4  13   7       4482.19       4183.51       243.71 o                         
   5  13   7        676.06        900.81       227.26 o                         
   6  13   7       2528.62       2331.91       136.25 o                         
   7  13   7        154.63        184.27        77.85 o                         
   8  13   7        169.60        153.16        66.20 o                         
  -8  14   7        726.98        481.71       179.29 o                         
  -7  14   7        336.65        333.12        93.32 o                         
  -6  14   7        246.97        292.08        87.22 o                         
  -5  14   7         72.64         29.27        96.86 o                         
  -4  14   7       1713.11       1595.76       126.79 o                         
  -3  14   7        511.79        463.90        91.32 o                         
  -2  14   7       3833.48       3786.54       248.76 o                         
  -1  14   7         93.50         46.73        69.20 o                         
   0  14   7       4172.99       4713.07       283.74 o                         
   1  14   7         25.58         61.82        74.75 o                         
   2  14   7       3606.87       3048.27       249.04 o                         
   3  14   7        723.50        963.35       143.11 o                         
   4  14   7       2309.49       2353.76       201.81 o                         
   5  14   7        176.30         34.52        98.40 o                         
   6  14   7        215.94        367.98       121.03 o                         
   7  14   7        121.88        139.62        74.76 o                         
   8  14   7        396.59        334.32        75.25 o                         
  -8  15   7         47.09         15.02        51.34 o                         
  -7  15   7       1430.86       1322.12       125.00 o                         
  -6  15   7       1374.49       1393.75       140.68 o                         
  -5  15   7       2477.16       2683.09        95.74 o                         
  -4  15   7        291.47        243.71       120.71 o                         
  -3  15   7        852.88        836.91       177.52 o                         
  -2  15   7       1693.24       1844.00        86.77 o                         
  -1  15   7       1350.97       1378.68        94.26 o                         
   0  15   7         11.42         60.87        78.63 o                         
   1  15   7       1340.10       1052.79        90.18 o                         
   2  15   7       1923.95       1741.71        75.86 o                         
   3  15   7        401.26        351.04        83.66 o                         
   4  15   7        628.27        520.30       132.23 o                         
   5  15   7       2892.52       2944.09       332.98 o                         
   6  15   7       1038.63       1105.28        83.09 o                         
   7  15   7       2111.39       1984.09       118.83 o                         
   8  15   7        235.17        138.63        40.11 o                         
  -7  16   7        253.91        183.92       104.47 o                         
  -6  16   7        786.46        811.92        82.52 o                         
  -5  16   7        440.05        403.07       111.15 o                         
  -4  16   7       1988.74       1982.48       133.85 o                         
  -3  16   7        452.57        426.21       135.84 o                         
  -2  16   7       1858.02       2233.97       105.31 o                         
  -1  16   7        463.27        513.38        96.75 o                         
   0  16   7       9027.88       9380.92       573.65 o                         
   1  16   7        751.04        758.76       111.46 o                         
   2  16   7        865.20        776.29       100.86 o                         
   3  16   7       1137.65       1178.25        83.51 o                         
   4  16   7       3648.67       3803.92       218.61 o                         
   5  16   7        274.43        290.87        98.44 o                         
   6  16   7       1084.31       1054.50        86.29 o                         
   7  16   7        218.30        186.40        79.11 o                         
  -7  17   7        228.16        125.64        97.83 o                         
  -6  17   7        884.24        902.90        79.92 o                         
  -5  17   7        951.62        904.38       104.69 o                         
  -4  17   7       3565.74       3581.86       161.40 o                         
  -3  17   7       1889.94       2341.79       133.24 o                         
  -2  17   7        745.17        918.51        95.96 o                         
  -1  17   7       1559.88       1768.05        89.59 o                         
   0  17   7        736.52        862.30       113.90 o                         
   1  17   7       1898.68       2047.39        99.47 o                         
   2  17   7       1503.46       1574.76       110.50 o                         
   3  17   7       1840.74       1756.05       147.80 o                         
   4  17   7       2129.86       1890.73       128.51 o                         
   5  17   7       1016.89        979.00        78.95 o                         
   6  17   7       1055.91       1073.92        77.55 o                         
   7  17   7        304.48        137.86        66.50 o                         
  -7  18   7        246.00         75.79        61.82 o                         
  -6  18   7        379.23        257.44        67.14 o                         
  -5  18   7        276.54        330.01       103.62 o                         
  -4  18   7       1515.89       1627.59       131.52 o                         
  -3  18   7        106.31        122.67       105.12 o                         
  -2  18   7         58.95         10.07        97.16 o                         
  -1  18   7        784.90        748.43       110.78 o                         
   0  18   7        995.73        993.03       166.86 o                         
   1  18   7        701.11        845.62       136.10 o                         
   2  18   7         74.43          2.18        91.21 o                         
   3  18   7        269.45        136.47       130.81 o                         
   4  18   7        990.68       1078.73       117.14 o                         
   5  18   7        137.71        210.97       134.99 o                         
   6  18   7        529.93        443.60        78.77 o                         
   7  18   7        197.23         81.47        49.15 o                         
  -6  19   7       2103.74       2104.06       293.43 o                         
  -5  19   7        607.37        662.96        76.92 o                         
  -4  19   7       1886.90       1796.64       153.69 o                         
  -3  19   7       3797.02       3916.70       347.16 o                         
  -2  19   7        387.20        324.30       104.68 o                         
  -1  19   7       1315.95       1480.01       116.82 o                         
   0  19   7        871.97        849.00       123.28 o                         
   1  19   7       2320.73       2399.08       216.30 o                         
   2  19   7        200.02        134.54        94.75 o                         
   3  19   7       4383.15       4467.44       377.74 o                         
   4  19   7       1771.31       1687.37       215.92 o                         
   5  19   7        433.50        397.87       114.34 o                         
   6  19   7       1889.01       1578.36       263.66 o                         
  -6  20   7        258.67         97.79        43.36 o                         
  -5  20   7        372.51        346.41        91.27 o                         
  -4  20   7        510.69        455.89       131.91 o                         
  -3  20   7       1546.56       1548.31       144.77 o                         
  -2  20   7        507.57        344.31        97.17 o                         
  -1  20   7        277.60        195.94       119.20 o                         
   0  20   7       1700.89       1673.55        88.94 o                         
   1  20   7        934.48       1021.23       116.80 o                         
   2  20   7        389.39        408.41        94.50 o                         
   3  20   7       1646.26       1507.45       140.82 o                         
   4  20   7        402.98        343.01        71.64 o                         
   5  20   7        631.80        607.24        74.74 o                         
   6  20   7         74.47         31.86        33.96 o                         
  -5  21   7        126.49         17.10        60.53 o                         
  -4  21   7         40.42         83.81       107.52 o                         
  -3  21   7        873.40        704.06       159.47 o                         
  -2  21   7        406.35        316.14       111.04 o                         
  -1  21   7       1973.26       2187.25       106.89 o                         
   0  21   7       1799.47       1936.56        95.22 o                         
   1  21   7       1455.34       1731.43        96.01 o                         
   2  21   7        536.12        496.28       117.06 o                         
   3  21   7        680.24        652.54        92.38 o                         
   4  21   7         20.26         80.79        71.05 o                         
   5  21   7        326.76        278.64        65.76 o                         
  -5  22   7         64.56         15.38        54.79 o                         
  -4  22   7        348.56        281.56        89.91 o                         
  -3  22   7        751.08        871.15       145.03 o                         
  -2  22   7       2586.63       2455.01       341.61 o                         
  -1  22   7         39.14         65.89        77.29 o                         
   0  22   7        780.96        798.28        78.24 o                         
   1  22   7          7.78         40.72        91.49 o                         
   2  22   7       3754.27       4122.61       198.16 o                         
   3  22   7        260.91        262.06        95.05 o                         
   4  22   7        335.66        257.67        60.21 o                         
   5  22   7         43.73         46.60        65.26 o                         
  -4  23   7          7.65         15.65        65.72 o                         
  -3  23   7        120.46        201.75       115.16 o                         
  -2  23   7        323.64        312.87        88.38 o                         
  -1  23   7       2773.42       2826.08       316.56 o                         
   0  23   7         59.15         76.43        73.20 o                         
   1  23   7       2399.55       2335.43        74.35 o                         
   2  23   7        481.51        283.96        76.29 o                         
   3  23   7         44.35         -6.97        42.67 o                         
   4  23   7        164.58         66.04        40.38 o                         
  -3  24   7         86.02         26.60        70.74 o                         
  -2  24   7        165.51        152.53        69.45 o                         
  -1  24   7        472.72        471.01        81.01 o                         
   0  24   7        104.41        102.68        85.49 o                         
   1  24   7        802.19        762.11        66.38 o                         
   2  24   7        244.19        140.45        43.24 o                         
   3  24   7          6.93         59.31        69.27 o                         
  -2  25   7        397.46        239.13        49.68 o                         
  -1  25   7        202.49        158.52        72.34 o                         
   0  25   7        411.80         97.36        82.91 o                         
   1  25   7        354.83        219.85        90.15 o                         
   2  25   7        198.47         36.17        43.06 o                         
   0   0   8       2971.45       2653.46       235.76 o                         
   1   0   8       1234.56       1100.22        45.16 o                         
   2   0   8        143.68        184.37        48.68 o                         
   3   0   8      23358.16      23537.34       750.67 o                         
   4   0   8       8990.68       8087.65       203.65 o                         
   5   0   8       1471.58       1411.38        65.25 o                         
   6   0   8        328.70        333.16        82.20 o                         
   7   0   8       5016.11       5758.69       254.97 o                         
   8   0   8       2037.73       2423.77       157.47 o                         
   9   0   8       1565.41       1171.72       279.40 o                         
  -9   1   8         74.92         75.46        89.80 o                         
  -8   1   8        245.38        193.67        83.75 o                         
  -7   1   8        747.36        804.29        86.19 o                         
  -6   1   8       2923.74       3003.82       118.46 o                         
  -5   1   8        462.22        445.93        60.64 o                         
  -4   1   8       1529.54       1532.85        82.95 o                         
  -3   1   8        248.00        210.25        45.85 o                         
  -2   1   8      15035.66      14559.82       574.61 o                         
  -1   1   8       1120.05        942.62        57.94 o                         
   0   1   8       2795.99       2132.89       298.95 o                         
   1   1   8       2170.60       2096.23        48.56 o                         
   2   1   8      17483.68      17606.87      1006.57 o                         
   3   1   8        293.40        259.93        43.12 o                         
   4   1   8        497.40        544.92        52.81 o                         
   5   1   8        376.10        280.33        62.22 o                         
   6   1   8       2307.26       2311.11        74.80 o                         
   7   1   8       1011.84       1168.97        94.79 o                         
   8   1   8        396.43        359.07       119.97 o                         
   9   1   8         83.79        123.83       144.25 o                         
  -9   2   8        337.79        246.21       136.68 o                         
  -8   2   8       2718.90       3056.45        89.56 o                         
  -7   2   8       3006.11       3201.95       157.22 o                         
  -6   2   8       1303.57       1088.06       111.30 o                         
  -5   2   8       2788.40       2462.42       206.67 o                         
  -4   2   8       2354.18       2088.76       219.21 o                         
  -3   2   8      11899.46      12884.15       285.87 o                         
  -2   2   8       8291.92       7760.65       156.39 o                         
  -1   2   8      15202.80      15317.04       766.74 o                         
   0   2   8       2761.97       2958.41       115.31 o                         
   1   2   8      11945.81      11874.96       307.01 o                         
   2   2   8       8568.82       8099.96       414.53 o                         
   3   2   8      12563.31      13386.16       267.20 o                         
   4   2   8       3349.70       3488.14        57.33 o                         
   5   2   8       4538.14       4345.04       331.89 o                         
   6   2   8       1534.58       1467.82        84.23 o                         
   7   2   8       2826.75       2828.16       364.01 o                         
   8   2   8       2683.03       3001.25       132.98 o                         
   9   2   8        320.01        233.09       103.98 o                         
  -9   3   8       1418.64       1603.21       723.07 o                         
  -8   3   8       3318.98       3727.13       115.61 o                         
  -7   3   8        133.57        108.35        97.55 o                         
  -6   3   8        269.68        165.32        89.67 o                         
  -5   3   8       1503.33       1462.65        69.91 o                         
  -4   3   8        822.25        782.39        55.93 o                         
  -3   3   8       3070.58       3050.01       176.27 o                         
  -2   3   8      11352.58      11207.43       242.47 o                         
  -1   3   8       5396.25       4784.10       220.30 o                         
   0   3   8        630.79        723.30        46.23 o                         
   1   3   8       4411.69       3968.57       126.76 o                         
   2   3   8      12110.02      12297.22       190.84 o                         
   3   3   8       3519.75       3542.18       137.10 o                         
   4   3   8        725.75        653.36        58.64 o                         
   5   3   8       1595.48       1534.30        68.62 o                         
   6   3   8       1940.78       2125.68        99.58 o                         
   7   3   8        182.60        121.65       138.95 o                         
   8   3   8       3689.61       3956.82        95.31 o                         
   9   3   8       1639.85       1792.63       180.38 o                         
  -9   4   8        279.52        193.78       107.70 o                         
  -8   4   8       1323.69       1424.59        92.88 o                         
  -7   4   8        519.26        429.24       101.68 o                         
  -6   4   8        378.02        392.49        82.24 o                         
  -5   4   8       5885.83       5482.36       165.31 o                         
  -4   4   8       6592.27       6110.07       299.00 o                         
  -3   4   8      23585.09      24843.39       470.96 o                         
  -2   4   8       8122.33       7969.64       210.66 o                         
  -1   4   8       7862.37       7846.12       212.84 o                         
   0   4   8       4082.32       3768.65       256.10 o                         
   1   4   8       5178.95       5006.75        74.52 o                         
   2   4   8       9208.41       9114.08       226.74 o                         
   3   4   8      22107.53      22409.50       425.18 o                         
   4   4   8       5285.73       4868.39       129.53 o                         
   5   4   8       7412.45       7511.49       178.78 o                         
   6   4   8        422.78        541.90        89.49 o                         
   7   4   8        157.53         18.38       137.33 o                         
   8   4   8       1260.99       1150.12       104.64 o                         
   9   4   8        323.10        395.87        97.52 o                         
  -9   5   8         49.89         57.45        97.48 o                         
  -8   5   8        321.23        313.14        85.80 o                         
  -7   5   8       1420.25       1509.56        96.74 o                         
  -6   5   8        122.12        150.62        98.86 o                         
  -5   5   8       4180.58       4038.35       408.25 o                         
  -4   5   8       4869.55       4865.41       170.92 o                         
  -3   5   8       6266.34       5899.03       181.76 o                         
  -2   5   8       2485.71       2231.81        55.66 o                         
  -1   5   8       4328.57       4122.49       169.72 o                         
   0   5   8       2010.63       1430.09       124.79 o                         
   1   5   8       5447.96       5314.83        79.40 o                         
   2   5   8       2335.01       2010.79        88.05 o                         
   3   5   8       7178.80       6656.86       204.81 o                         
   4   5   8       7777.65       7667.03       181.44 o                         
   5   5   8       3353.16       3521.19       128.69 o                         
   6   5   8         85.41         88.10        82.17 o                         
   7   5   8       1176.91       1224.13       137.84 o                         
   8   5   8        273.06        193.11       115.88 o                         
   9   5   8        316.10        396.50        95.32 o                         
  -9   6   8        565.15        673.31        99.75 o                         
  -8   6   8        209.72        241.57        76.23 o                         
  -7   6   8       2678.98       2797.67        89.72 o                         
  -6   6   8        953.73       1053.32       113.27 o                         
  -5   6   8       2820.89       2694.95       276.42 o                         
  -4   6   8       1476.54       1459.07        64.85 o                         
  -3   6   8      11947.31      11548.58       340.81 o                         
  -2   6   8       2138.03       2056.31        58.98 o                         
  -1   6   8        885.55        865.80        54.98 o                         
   0   6   8       3159.99       3006.39       123.20 o                         
   1   6   8        779.15        798.90        48.56 o                         
   2   6   8       2459.97       2478.45        84.60 o                         
   3   6   8      12543.90      12693.47       473.53 o                         
   4   6   8       2329.56       2426.51       133.10 o                         
   5   6   8       2178.48       2213.87       122.05 o                         
   6   6   8        942.21        985.55        84.16 o                         
   7   6   8       2284.64       2492.67       128.27 o                         
   8   6   8        294.17        385.82        91.34 o                         
   9   6   8        717.43        646.79       171.80 o                         
  -9   7   8       2562.12       2834.04       106.38 o                         
  -8   7   8        336.58        280.15        86.22 o                         
  -7   7   8       1114.48       1276.95        90.22 o                         
  -6   7   8        144.04         63.15        93.23 o                         
  -5   7   8       1466.91       1451.64        95.98 o                         
  -4   7   8       6907.82       7466.12       267.17 o                         
  -3   7   8       4046.24       3797.12       221.38 o                         
  -2   7   8        972.77        965.63        52.00 o                         
  -1   7   8       8268.69       8117.64       240.08 o                         
   0   7   8      11263.58      10138.71       366.63 o                         
   1   7   8       7175.21       6591.00       558.69 o                         
   2   7   8       1544.85       1487.47        97.31 o                         
   3   7   8       2428.11       2428.74       131.67 o                         
   4   7   8       5766.83       5488.78       293.82 o                         
   5   7   8       2199.06       2311.89       127.38 o                         
   6   7   8        205.48        150.50        77.14 o                         
   7   7   8        612.74        659.66       127.66 o                         
   8   7   8        308.73        287.45        94.93 o                         
   9   7   8       2546.45       2585.40       437.04 o                         
  -9   8   8          3.67         -4.09        74.60 o                         
  -8   8   8         23.88        -66.57        93.74 o                         
  -7   8   8       1732.80       1703.37        73.74 o                         
  -6   8   8        477.18        507.33        86.11 o                         
  -5   8   8       2388.98       2493.23       119.67 o                         
  -4   8   8        873.18        829.67        67.93 o                         
  -3   8   8       6452.17       6308.61       163.50 o                         
  -2   8   8       1233.39       1240.99        51.96 o                         
  -1   8   8       6966.65       6701.78       288.26 o                         
   0   8   8       1426.58       1437.00        55.71 o                         
   1   8   8       8383.49       8140.88       258.37 o                         
   2   8   8        678.65        501.76        51.85 o                         
   3   8   8       9130.86       8537.63       372.00 o                         
   4   8   8       1157.24       1188.79        69.83 o                         
   5   8   8       1246.30       1163.67        75.75 o                         
   6   8   8        236.94        144.49        88.74 o                         
   7   8   8       1932.16       1827.29       118.05 o                         
   8   8   8        216.72        192.64        90.81 o                         
   9   8   8          6.85        -82.41        82.41 o                         
  -9   9   8         41.26        -16.85        74.34 o                         
  -8   9   8        678.37        837.00       143.68 o                         
  -7   9   8        833.29        715.83        84.42 o                         
  -6   9   8      11438.01      11781.65       230.19 o                         
  -5   9   8       3075.56       3008.29       126.57 o                         
  -4   9   8       4503.49       4382.00       173.84 o                         
  -3   9   8       1856.88       1725.03       112.54 o                         
  -2   9   8       3385.52       3393.02       119.20 o                         
  -1   9   8        197.50        247.74        53.15 o                         
   0   9   8          6.16         33.13        49.52 o                         
   1   9   8        159.17        128.11        55.97 o                         
   2   9   8       2899.26       2507.65       102.54 o                         
   3   9   8       1405.19       1126.95        78.45 o                         
   4   9   8       5004.11       4487.04       220.64 o                         
   5   9   8       2749.20       2710.36       247.21 o                         
   6   9   8       9061.50       8814.09      1098.84 o                         
   7   9   8       1290.88       1119.22        96.20 o                         
   8   9   8        460.31        346.01        94.68 o                         
   9   9   8         51.89         43.48        67.04 o                         
  -9  10   8        217.55        302.40       148.98 o                         
  -8  10   8       2133.56       2321.11       184.85 o                         
  -7  10   8        543.33        676.40       104.41 o                         
  -6  10   8       1584.13       1557.91        77.90 o                         
  -5  10   8       4530.73       4466.51       158.20 o                         
  -4  10   8       1592.78       1523.57        89.69 o                         
  -3  10   8       2326.11       2420.22        90.57 o                         
  -2  10   8       3497.81       3475.55       113.51 o                         
  -1  10   8       1713.69       1650.23        83.76 o                         
   0  10   8      20523.93      20176.64       968.84 o                         
   1  10   8       3272.24       2902.09       177.41 o                         
   2  10   8       2461.27       2219.05       103.42 o                         
   3  10   8       3095.33       2893.97       186.68 o                         
   4  10   8       1520.37       1258.41        70.18 o                         
   5  10   8       3746.01       3513.48       205.31 o                         
   6  10   8       1282.10       1202.63       104.79 o                         
   7  10   8        773.50        661.76       121.00 o                         
   8  10   8       1775.16       1519.34       104.91 o                         
   9  10   8        242.10         99.90        27.39 o                         
  -9  11   8        520.61        306.16        66.55 o                         
  -8  11   8        271.69        239.47        87.74 o                         
  -7  11   8        540.52        580.03        96.42 o                         
  -6  11   8        652.99        558.11        88.83 o                         
  -5  11   8       1206.56       1244.01       105.14 o                         
  -4  11   8       1239.65       1315.41        81.88 o                         
  -3  11   8       1775.81       1744.73        75.04 o                         
  -2  11   8       3544.17       3604.70       191.22 o                         
  -1  11   8      13717.66      14174.37       526.63 o                         
   0  11   8       1086.45       1010.99        94.14 o                         
   1  11   8      12736.05      11030.10       692.07 o                         
   2  11   8       3396.48       3205.82       128.70 o                         
   3  11   8       2003.72       1919.82       125.78 o                         
   4  11   8        996.26       1109.58        62.86 o                         
   5  11   8       1509.84       1506.72       133.07 o                         
   6  11   8       1041.47       1013.44       100.47 o                         
   7  11   8        634.22        553.64       100.28 o                         
   8  11   8        170.22        102.54        73.76 o                         
  -8  12   8        418.17        582.81       115.55 o                         
  -7  12   8        940.72       1110.30       122.37 o                         
  -6  12   8        758.33        788.79        82.62 o                         
  -5  12   8        537.86        647.75        97.74 o                         
  -4  12   8        634.02        611.24        99.56 o                         
  -3  12   8        751.85        781.08        74.42 o                         
  -2  12   8       2115.33       2074.72       110.19 o                         
  -1  12   8       1631.74       1668.41       128.58 o                         
   0  12   8       1615.80       1829.50       230.68 o                         
   1  12   8       1516.82       1531.05        66.98 o                         
   2  12   8       2161.72       2046.10       100.18 o                         
   3  12   8        787.44        878.56        60.67 o                         
   4  12   8        347.84        364.56        71.36 o                         
   5  12   8       1128.67       1124.12       101.28 o                         
   6  12   8        933.36        871.62        91.18 o                         
   7  12   8        837.08        779.56        83.62 o                         
   8  12   8        219.80        176.66        64.04 o                         
  -8  13   8        430.24        493.26        99.36 o                         
  -7  13   8        299.96        340.28        92.29 o                         
  -6  13   8        570.71        506.22        95.21 o                         
  -5  13   8       1873.15       1957.15        98.30 o                         
  -4  13   8       6116.00       6451.70       167.21 o                         
  -3  13   8        118.93         60.68        87.29 o                         
  -2  13   8       1226.85       1409.60        76.91 o                         
  -1  13   8       3885.34       4109.81       120.97 o                         
   0  13   8       2951.00       2786.90       251.40 o                         
   1  13   8       2786.31       2297.53       100.39 o                         
   2  13   8       1782.22       1801.75        76.00 o                         
   3  13   8        174.92        267.60        61.58 o                         
   4  13   8       4878.25       4507.24       324.20 o                         
   5  13   8       3216.48       3121.10       153.06 o                         
   6  13   8        328.28        240.20        98.59 o                         
   7  13   8        656.75        652.50        76.15 o                         
   8  13   8        779.95        462.98       145.18 o                         
  -8  14   8          2.67         -9.11        47.56 o                         
  -7  14   8         13.08       -102.75       102.75 o                         
  -6  14   8        521.73        520.39        79.75 o                         
  -5  14   8        437.69        531.52       124.49 o                         
  -4  14   8       2353.46       2571.42       104.39 o                         
  -3  14   8       1339.95       1356.70       101.73 o                         
  -2  14   8       1591.83       1647.25        80.42 o                         
  -1  14   8       1867.98       1987.33        94.60 o                         
   0  14   8       2001.78       2091.41       116.94 o                         
   1  14   8       2433.80       2369.46       125.50 o                         
   2  14   8        807.00        668.87        69.48 o                         
   3  14   8        778.57        681.04        78.86 o                         
   4  14   8       1376.70       1389.76       139.75 o                         
   5  14   8        803.54        696.63        93.62 o                         
   6  14   8        715.20        845.21        95.50 o                         
   7  14   8        135.05        178.24        69.17 o                         
   8  14   8         71.85         -0.26        82.76 o                         
  -7  15   8        535.61        484.37        99.20 o                         
  -6  15   8       3019.35       3286.42       114.75 o                         
  -5  15   8       2491.11       2686.17        87.14 o                         
  -4  15   8        534.32        420.82       120.63 o                         
  -3  15   8       2954.75       3017.82       149.38 o                         
  -2  15   8        479.15        604.83        94.64 o                         
  -1  15   8        718.46        829.11        92.64 o                         
   0  15   8        266.70        329.90        88.88 o                         
   1  15   8       1160.29       1127.65        79.97 o                         
   2  15   8        523.18        459.75        82.54 o                         
   3  15   8       3429.91       3329.02       176.03 o                         
   4  15   8        472.39        489.89        84.44 o                         
   5  15   8       2248.70       2331.49       264.10 o                         
   6  15   8       4212.01       4343.88       273.72 o                         
   7  15   8        411.26        390.32        70.73 o                         
   8  15   8       1082.34        229.11       178.77 o                         
  -7  16   8       1455.11       1381.35       167.80 o                         
  -6  16   8         15.96         39.42        79.47 o                         
  -5  16   8        304.49        260.89        83.53 o                         
  -4  16   8        149.23        112.23       112.58 o                         
  -3  16   8        993.25       1017.21       130.63 o                         
  -2  16   8        651.08        729.02        86.42 o                         
  -1  16   8       5666.03       5968.57       373.38 o                         
   0  16   8        561.41        655.73        91.08 o                         
   1  16   8       4621.19       4837.21       190.33 o                         
   2  16   8       1076.16       1024.15       111.03 o                         
   3  16   8        390.56        337.63        87.36 o                         
   4  16   8        134.53        233.23        85.71 o                         
   5  16   8        653.71        623.41        90.95 o                         
   6  16   8         91.64         28.98        71.74 o                         
   7  16   8       1913.78       1605.14       599.00 o                         
  -7  17   8         49.63         42.72        49.36 o                         
  -6  17   8         30.74         83.23        73.66 o                         
  -5  17   8       3485.35       4049.46       103.70 o                         
  -4  17   8        119.16        110.21       105.68 o                         
  -3  17   8       1790.84       2042.71       177.80 o                         
  -2  17   8        242.52        129.14        94.41 o                         
  -1  17   8       1964.86       2062.69        91.49 o                         
   0  17   8       9180.92       8293.62       883.49 o                         
   1  17   8       3115.38       3179.92       448.53 o                         
   2  17   8        245.92        168.44       102.68 o                         
   3  17   8       1216.36       1232.88       123.28 o                         
   4  17   8        293.96        300.27        85.44 o                         
   5  17   8       3551.12       3466.38       288.87 o                         
   6  17   8         40.00         81.64        85.81 o                         
   7  17   8         32.63         47.14        91.13 o                         
  -6  18   8        238.64        122.01        74.23 o                         
  -5  18   8        567.36        488.86        81.52 o                         
  -4  18   8        563.56        554.40        75.34 o                         
  -3  18   8        309.40        276.50        98.95 o                         
  -2  18   8        184.43        200.84        97.97 o                         
  -1  18   8        586.74        457.45        90.53 o                         
   0  18   8        396.08        357.21       131.04 o                         
   1  18   8        370.84        242.76       116.31 o                         
   2  18   8        105.29         89.66        98.14 o                         
   3  18   8         23.22        -12.53        90.42 o                         
   4  18   8        523.10        322.41        97.02 o                         
   5  18   8        311.75        253.83        90.98 o                         
   6  18   8        163.80        160.41        66.91 o                         
   7  18   8        156.68         66.89        41.58 o                         
  -6  19   8       1038.91        977.71       171.67 o                         
  -5  19   8       3655.20       4199.39       272.22 o                         
  -4  19   8       1625.86       1665.33       157.97 o                         
  -3  19   8        468.94        506.60        82.21 o                         
  -2  19   8       2656.15       2776.33       183.88 o                         
  -1  19   8         98.07        168.39       128.49 o                         
   0  19   8         79.66         35.44       116.26 o                         
   1  19   8        286.58        369.34       106.70 o                         
   2  19   8       2300.08       2421.73       122.63 o                         
   3  19   8        382.50        265.58        83.39 o                         
   4  19   8       1808.66       1678.21       110.54 o                         
   5  19   8       3052.35       3109.80       345.29 o                         
   6  19   8        628.84        511.92        80.10 o                         
  -5  20   8        661.64        594.68       167.43 o                         
  -4  20   8       1483.33       1615.33       118.51 o                         
  -3  20   8        781.22        541.66        93.82 o                         
  -2  20   8        557.84        547.20       122.44 o                         
  -1  20   8        772.90        747.85       113.18 o                         
   0  20   8       3486.82       3655.69       157.53 o                         
   1  20   8        525.54        540.02        89.22 o                         
   2  20   8        835.61        946.21        84.26 o                         
   3  20   8       1717.08       1747.57       128.11 o                         
   4  20   8        760.92        666.64        83.68 o                         
   5  20   8        582.72        420.91       135.20 o                         
   6  20   8        149.44         44.09        27.36 o                         
  -5  21   8        465.37        214.67        77.01 o                         
  -4  21   8          8.54         59.87        89.02 o                         
  -3  21   8        163.03        207.37       127.59 o                         
  -2  21   8       1851.32       1836.24       274.15 o                         
  -1  21   8        569.85        517.89        96.49 o                         
   0  21   8       1350.07       1324.99        88.97 o                         
   1  21   8        459.24        461.74        90.24 o                         
   2  21   8       1336.62       1495.35        95.06 o                         
   3  21   8        117.21         40.03        80.63 o                         
   4  21   8         16.03          5.15        66.22 o                         
   5  21   8        618.62        372.18        69.45 o                         
  -4  22   8        320.34        248.91        79.90 o                         
  -3  22   8       3037.31       3618.15       416.04 o                         
  -2  22   8        190.78        154.69       104.54 o                         
  -1  22   8        413.90        314.83        75.98 o                         
   0  22   8         61.68         48.33        83.37 o                         
   1  22   8        937.17       1025.00        72.95 o                         
   2  22   8         46.14        108.95        76.78 o                         
   3  22   8       3466.23       3293.60       145.16 o                         
   4  22   8        188.25        224.27        71.10 o                         
   5  22   8         69.99          5.61        27.63 o                         
  -4  23   8       1240.00        878.79        85.67 o                         
  -3  23   8       1439.28       1428.83       452.95 o                         
  -2  23   8        299.25        341.61        87.02 o                         
  -1  23   8       1001.01       1089.67        91.72 o                         
   0  23   8       1027.45        954.72       107.91 o                         
   1  23   8        625.31        514.83        77.84 o                         
   2  23   8        881.00        810.73        72.19 o                         
   3  23   8       1543.89       1280.16       104.09 o                         
   4  23   8       1687.36       1408.83       179.81 o                         
  -3  24   8        621.35        234.72        53.76 o                         
  -2  24   8        149.89         57.94        72.50 o                         
  -1  24   8         16.26          6.92        70.85 o                         
   0  24   8       1718.38       1350.66       360.73 o                         
   1  24   8         55.77        -31.48        60.20 o                         
   2  24   8         15.86        -64.60        68.44 o                         
   3  24   8        514.10        180.51       115.18 o                         
  -2  25   8        126.76         57.82        32.67 o                         
  -1  25   8        399.65        157.78        71.65 o                         
   0  25   8        456.53        240.29        78.14 o                         
   1  25   8        148.24         73.49        50.87 o                         
   2  25   8        234.04         41.86        43.06 o                         
   1   0   9        184.50        240.37        47.53 o                         
   2   0   9      31224.75      30440.97      1686.28 o                         
   3   0   9      29837.82      30778.17       991.82 o                         
   4   0   9       2319.59       1907.25       185.30 o                         
   5   0   9        563.20        556.31        70.04 o                         
   6   0   9        521.17        588.47        87.41 o                         
   7   0   9       5088.95       5561.95       186.48 o                         
   8   0   9       4325.59       4939.91       120.61 o                         
   9   0   9        277.98        190.65       139.61 o                         
  -9   1   9        587.17        559.78       228.14 o                         
  -8   1   9        292.84        297.40        89.38 o                         
  -7   1   9        442.60        557.53        93.61 o                         
  -6   1   9        418.70        366.03        98.81 o                         
  -5   1   9        506.11        540.36        61.71 o                         
  -4   1   9       2403.54       2073.04       182.50 o                         
  -3   1   9       6968.18       6766.27       248.55 o                         
  -2   1   9       8687.69       8155.55       215.98 o                         
  -1   1   9       2475.29       2294.17        54.16 o                         
   0   1   9       2278.87       2081.67       192.88 o                         
   1   1   9        714.69        545.22        43.84 o                         
   2   1   9      10134.03      10085.54       608.91 o                         
   3   1   9       6752.88       6410.85       236.36 o                         
   4   1   9       2560.65       2493.83        62.96 o                         
   5   1   9        388.96        405.03        60.63 o                         
   6   1   9       1020.08       1267.11        73.85 o                         
   7   1   9        492.54        340.60       126.14 o                         
   8   1   9        372.54        445.63       126.16 o                         
   9   1   9        608.09        611.73       149.35 o                         
  -9   2   9       2332.80       2276.74       445.81 o                         
  -8   2   9       1733.38       1978.72       149.14 o                         
  -7   2   9       1791.91       2049.17        90.80 o                         
  -6   2   9       2138.35       2333.33       122.56 o                         
  -5   2   9          9.32         26.06        71.82 o                         
  -4   2   9        664.18        673.57        56.04 o                         
  -3   2   9      15460.44      15847.91       575.55 o                         
  -2   2   9      11248.68      11413.41       231.73 o                         
  -1   2   9       8947.22       8078.13       381.79 o                         
   0   2   9      10563.82      10286.60       237.97 o                         
   1   2   9       8668.63       8082.92       188.10 o                         
   2   2   9       8974.59       8359.02       305.35 o                         
   3   2   9      14857.18      15175.94       218.95 o                         
   4   2   9       1304.96       1402.75        59.53 o                         
   5   2   9         31.24         66.96        65.00 o                         
   6   2   9       2141.47       2409.01        87.89 o                         
   7   2   9       2220.09       2440.88       104.03 o                         
   8   2   9       1152.24       1347.26       154.93 o                         
   9   2   9       2288.04       2189.42       366.47 o                         
  -9   3   9       1937.21       1876.23       278.59 o                         
  -8   3   9       1941.77       2161.38       121.72 o                         
  -7   3   9        994.76        990.29        93.54 o                         
  -6   3   9       1589.44       1635.64        92.04 o                         
  -5   3   9        113.57         85.22        80.33 o                         
  -4   3   9       2153.39       1925.11        78.01 o                         
  -3   3   9       3846.08       3240.16       235.87 o                         
  -2   3   9      11023.04      10379.79       264.25 o                         
  -1   3   9      14252.88      13995.17       351.75 o                         
   0   3   9        100.57         82.35        38.98 o                         
   1   3   9      14185.49      14409.43       427.72 o                         
   2   3   9       9324.77       8805.38       161.52 o                         
   3   3   9       4268.41       3791.26        68.02 o                         
   4   3   9       2960.09       2855.50        80.24 o                         
   5   3   9        153.40        159.63        60.52 o                         
   6   3   9       2026.99       2168.72        98.82 o                         
   7   3   9       1762.82       1668.77       241.41 o                         
   8   3   9       1815.83       2032.12       130.78 o                         
   9   3   9       1319.21       1301.54       331.33 o                         
  -9   4   9        908.87       1097.66       105.58 o                         
  -8   4   9        191.43        226.87        89.80 o                         
  -7   4   9       2384.65       2455.02        99.80 o                         
  -6   4   9        377.93        329.89       101.71 o                         
  -5   4   9       1581.32       1541.39        74.51 o                         
  -4   4   9       8276.96       7439.32       375.94 o                         
  -3   4   9      25516.00      26216.27       834.46 o                         
  -2   4   9       5204.31       4693.24       157.70 o                         
  -1   4   9       1886.83       1829.10        58.00 o                         
   0   4   9        212.03        151.12        34.92 o                         
   1   4   9       1699.07       1539.12        50.44 o                         
   2   4   9       4679.34       4330.89        73.93 o                         
   3   4   9      25910.48      26631.55       545.70 o                         
   4   4   9       9534.76       9329.12       226.00 o                         
   5   4   9       1903.81       1976.03        61.57 o                         
   6   4   9        523.26        584.47        84.20 o                         
   7   4   9       3017.91       3100.94       139.90 o                         
   8   4   9         47.72        138.53        87.04 o                         
   9   4   9        566.77        755.10        87.96 o                         
  -9   5   9        136.36         91.55        91.16 o                         
  -8   5   9        229.31        217.58       114.95 o                         
  -7   5   9         85.23         70.59        89.80 o                         
  -6   5   9       1307.63       1313.17       141.43 o                         
  -5   5   9       1608.40       1514.73        62.51 o                         
  -4   5   9       2809.17       2792.51       106.36 o                         
  -3   5   9       1285.22       1127.79        62.36 o                         
  -2   5   9        666.97        676.62        47.98 o                         
  -1   5   9       1514.05       1488.60        46.44 o                         
   0   5   9       6156.77       5453.86       275.11 o                         
   1   5   9        954.88        921.36        47.11 o                         
   2   5   9        898.99        947.08        44.68 o                         
   3   5   9       1349.54       1181.72        59.10 o                         
   4   5   9       3305.48       3151.59        92.32 o                         
   5   5   9       1484.01       1344.47        65.73 o                         
   6   5   9       1334.34       1413.06        95.30 o                         
   7   5   9         90.89        135.88       100.49 o                         
   8   5   9        110.14         71.87        84.10 o                         
   9   5   9         77.74        135.84        86.45 o                         
  -9   6   9       1502.48       1493.81       227.05 o                         
  -8   6   9       1635.99       1846.76       122.51 o                         
  -7   6   9       1502.98       1479.47        89.05 o                         
  -6   6   9        416.31        398.46        99.38 o                         
  -5   6   9        592.34        571.19        70.97 o                         
  -4   6   9       6132.08       6058.98       202.71 o                         
  -3   6   9       2658.10       2550.59        83.84 o                         
  -2   6   9        892.19        864.28        52.80 o                         
  -1   6   9       3755.57       3639.75        63.24 o                         
   0   6   9       5527.36       4957.21       277.21 o                         
   1   6   9       3076.32       2882.14        87.11 o                         
   2   6   9        503.88        520.10        50.06 o                         
   3   6   9       2883.95       2785.29       131.55 o                         
   4   6   9       5602.73       5388.44       182.11 o                         
   5   6   9        462.73        385.26        68.41 o                         
   6   6   9        440.49        420.30        92.67 o                         
   7   6   9       1618.23       1369.64       247.08 o                         
   8   6   9       1392.41       1470.76        96.08 o                         
   9   6   9       1289.46       1475.81       191.94 o                         
  -9   7   9        420.10        571.59        82.41 o                         
  -8   7   9       2966.23       3059.03       337.88 o                         
  -7   7   9        147.98         97.98        78.91 o                         
  -6   7   9       1409.67       1374.09        99.26 o                         
  -5   7   9        361.71        356.82        69.03 o                         
  -4   7   9        880.89        941.78        82.22 o                         
  -3   7   9       1121.23       1062.38        57.57 o                         
  -2   7   9      32025.23      29803.00      1158.11 o                         
  -1   7   9      11144.29      11196.49       298.71 o                         
   0   7   9       3249.75       3286.30       101.75 o                         
   1   7   9      11379.66      11395.61       319.57 o                         
   2   7   9      30217.96      28270.00      1402.12 o                         
   3   7   9       1114.22       1049.26        70.59 o                         
   4   7   9        470.76        513.89        61.96 o                         
   5   7   9        306.88        224.65        72.09 o                         
   6   7   9       1507.53       1557.07       149.91 o                         
   7   7   9        291.32        353.68       110.30 o                         
   8   7   9       2780.41       2667.75       106.60 o                         
   9   7   9        464.08        458.42        73.55 o                         
  -9   8   9        368.49        191.15        42.64 o                         
  -8   8   9        873.80        809.31       106.02 o                         
  -7   8   9        228.32        150.72        78.57 o                         
  -6   8   9        851.91        822.99       109.98 o                         
  -5   8   9        209.92        245.82        75.99 o                         
  -4   8   9       1077.50       1023.19        69.11 o                         
  -3   8   9       1398.50       1409.50        87.44 o                         
  -2   8   9       8333.61       7769.08       220.94 o                         
  -1   8   9        573.38        669.09        53.87 o                         
   0   8   9       2604.91       2153.33       140.29 o                         
   1   8   9        650.24        676.12        52.53 o                         
   2   8   9       8342.55       7277.40       413.78 o                         
   3   8   9       1576.07       1652.84        66.57 o                         
   4   8   9       1284.50       1275.75        65.27 o                         
   5   8   9         86.80        127.48        79.13 o                         
   6   8   9        916.22        795.92        86.75 o                         
   7   8   9        145.88        112.81       100.49 o                         
   8   8   9        611.09        463.14        89.36 o                         
   9   8   9        884.82        738.73       214.46 o                         
  -9   9   9        157.30         71.09        35.40 o                         
  -8   9   9        489.27        422.63       114.52 o                         
  -7   9   9       3602.27       3568.65       293.71 o                         
  -6   9   9       1582.96       1491.83        84.71 o                         
  -5   9   9       7803.17       8242.53       365.41 o                         
  -4   9   9       9058.09       8967.57       359.92 o                         
  -3   9   9        435.30        518.48        67.65 o                         
  -2   9   9        882.98        866.88        60.76 o                         
  -1   9   9       1849.55       1803.19        60.24 o                         
   0   9   9        180.85        212.67        56.99 o                         
   1   9   9       2652.34       2365.28       118.96 o                         
   2   9   9        989.09        942.10        54.19 o                         
   3   9   9        203.83        185.29        66.43 o                         
   4   9   9       7477.49       6570.24       312.63 o                         
   5   9   9       7245.27       7413.88       294.76 o                         
   6   9   9       1728.37       1456.13       109.94 o                         
   7   9   9       2974.16       2957.96       131.50 o                         
   8   9   9        571.83        439.15        79.89 o                         
   9   9   9        438.32        246.97        71.13 o                         
  -9  10   9        840.04        605.18       289.75 o                         
  -8  10   9         25.96        -35.83       115.50 o                         
  -7  10   9       4029.76       4488.70        98.24 o                         
  -6  10   9         90.85         73.15        76.87 o                         
  -5  10   9        171.54        136.45        82.51 o                         
  -4  10   9       3162.31       2910.20        92.37 o                         
  -3  10   9      12777.31      13349.50       398.28 o                         
  -2  10   9       3754.60       3717.09        89.52 o                         
  -1  10   9       9412.92       9766.94       358.26 o                         
   0  10   9       1708.63       1854.36       121.73 o                         
   1  10   9       8723.48       8264.25       356.93 o                         
   2  10   9       4866.23       4418.72       180.88 o                         
   3  10   9      13866.56      13131.12       799.34 o                         
   4  10   9       3529.33       3229.98       224.55 o                         
   5  10   9        368.73        364.77        89.40 o                         
   6  10   9         15.31        -78.22        78.22 o                         
   7  10   9       3724.36       3481.74       187.81 o                         
   8  10   9         35.04          0.07        71.52 o                         
   9  10   9        783.60        221.52        91.20 o                         
  -8  11   9        631.22        699.82       126.53 o                         
  -7  11   9        279.12        237.89        94.68 o                         
  -6  11   9        243.22        326.77        84.64 o                         
  -5  11   9       1099.26       1149.71        92.65 o                         
  -4  11   9        448.92        456.89        84.44 o                         
  -3  11   9       5767.11       5517.01       118.94 o                         
  -2  11   9       7824.27       7968.27       141.79 o                         
  -1  11   9       3216.83       3036.72       236.30 o                         
   0  11   9       5459.52       5158.81       326.71 o                         
   1  11   9       2196.04       1905.33        70.78 o                         
   2  11   9       9984.94       8749.23       468.42 o                         
   3  11   9       5081.95       4563.28       189.91 o                         
   4  11   9        546.19        473.75        71.15 o                         
   5  11   9        722.30        543.98        79.33 o                         
   6  11   9        276.32        197.53        94.72 o                         
   7  11   9        241.82        223.33        90.32 o                         
   8  11   9       1180.61       1074.15       242.05 o                         
  -8  12   9        526.92        594.11       108.44 o                         
  -7  12   9       1182.39       1395.17        88.54 o                         
  -6  12   9        164.79        160.39        80.88 o                         
  -5  12   9         56.27         35.08        89.57 o                         
  -4  12   9       1447.91       1519.56       105.32 o                         
  -3  12   9       2399.47       2504.43       100.01 o                         
  -2  12   9        982.86        974.42        80.27 o                         
  -1  12   9       2087.39       2200.94        79.37 o                         
   0  12   9        510.73        471.07        75.51 o                         
   1  12   9       1976.30       1808.47        69.37 o                         
   2  12   9       1398.05       1280.18        71.41 o                         
   3  12   9       1926.55       1873.80       134.88 o                         
   4  12   9       2148.01       2030.78       122.14 o                         
   5  12   9        354.64        450.71       104.86 o                         
   6  12   9         46.42        -12.77        99.29 o                         
   7  12   9       1294.12       1419.84       124.26 o                         
   8  12   9        598.74        542.19        73.35 o                         
  -8  13   9        186.04        241.08        83.73 o                         
  -7  13   9        575.31        543.10        91.55 o                         
  -6  13   9       2017.08       1971.21       106.02 o                         
  -5  13   9       3966.27       4273.91       241.67 o                         
  -4  13   9       1785.09       1711.89        94.39 o                         
  -3  13   9        946.46       1010.30       104.69 o                         
  -2  13   9       4651.24       5060.19       184.16 o                         
  -1  13   9        343.24        379.39        73.53 o                         
   0  13   9       3338.30       3586.56       232.11 o                         
   1  13   9        579.46        547.34        64.00 o                         
   2  13   9       4315.64       4043.25       173.02 o                         
   3  13   9       1614.76       1541.89        67.68 o                         
   4  13   9       2316.56       2384.45       147.23 o                         
   5  13   9       3041.86       2972.31       160.28 o                         
   6  13   9       3163.41       3226.89       240.75 o                         
   7  13   9        609.92        632.43        88.09 o                         
   8  13   9        111.73        102.20        62.77 o                         
  -8  14   9        249.09        114.20        44.62 o                         
  -7  14   9        811.80        665.09       102.67 o                         
  -6  14   9        129.61        170.24        87.86 o                         
  -5  14   9        508.63        457.06        92.49 o                         
  -4  14   9        838.27        876.21       108.58 o                         
  -3  14   9       5621.05       5719.81       109.36 o                         
  -2  14   9       1264.61       1409.79        91.66 o                         
  -1  14   9        288.98        325.72        91.67 o                         
   0  14   9         60.64         98.58        80.88 o                         
   1  14   9        282.62        324.91        81.82 o                         
   2  14   9       1088.92       1015.68        67.80 o                         
   3  14   9       6981.85       6387.63       527.01 o                         
   4  14   9        606.45        496.93       101.17 o                         
   5  14   9        705.18        631.79        87.94 o                         
   6  14   9        323.21        460.14        90.33 o                         
   7  14   9        707.05        665.42        79.29 o                         
   8  14   9         89.97         38.60        46.34 o                         
  -7  15   9        432.10        422.63        93.46 o                         
  -6  15   9       2543.96       2392.09       227.84 o                         
  -5  15   9       1771.99       1756.18       128.04 o                         
  -4  15   9       1345.74       1508.89        93.34 o                         
  -3  15   9        543.51        478.85        95.29 o                         
  -2  15   9       1136.10       1205.89        87.06 o                         
  -1  15   9       1788.73       1730.86        79.43 o                         
   0  15   9         42.37         57.62        85.50 o                         
   1  15   9       1825.98       1830.98       117.92 o                         
   2  15   9       1507.60       1131.52       120.37 o                         
   3  15   9        515.02        498.36        91.34 o                         
   4  15   9       1908.91       2111.98       128.10 o                         
   5  15   9       2489.62       2684.72       162.75 o                         
   6  15   9       1968.74       2076.74       109.51 o                         
   7  15   9        527.43        402.33       117.71 o                         
  -7  16   9         60.36         38.47        40.38 o                         
  -6  16   9        558.74        460.64       108.40 o                         
  -5  16   9        233.60        314.82        92.72 o                         
  -4  16   9        823.09        952.15        90.83 o                         
  -3  16   9       2005.14       2199.90       163.27 o                         
  -2  16   9       3037.98       3323.53       130.34 o                         
  -1  16   9        379.95        453.09        92.10 o                         
   0  16   9       5860.08       6329.15       274.56 o                         
   1  16   9        152.26         96.63        74.07 o                         
   2  16   9       2139.07       2087.27       102.80 o                         
   3  16   9       3004.41       2666.90       164.00 o                         
   4  16   9        221.15        234.21        98.82 o                         
   5  16   9        320.93        256.97        82.31 o                         
   6  16   9        918.74        925.69        79.60 o                         
   7  16   9        445.62        364.89        81.10 o                         
  -6  17   9       1656.79       1708.14       456.26 o                         
  -5  17   9        226.53        224.18        96.02 o                         
  -4  17   9        634.74        586.50        91.94 o                         
  -3  17   9       1971.44       2392.30       131.32 o                         
  -2  17   9       3049.69       3251.61        91.92 o                         
  -1  17   9       9960.15      10092.61       451.91 o                         
   0  17   9       2401.63       2274.51       102.68 o                         
   1  17   9       9421.59      10337.20       533.22 o                         
   2  17   9       4293.87       4686.71       244.42 o                         
   3  17   9       1658.03       1516.39        96.21 o                         
   4  17   9        758.52        612.23        93.42 o                         
   5  17   9        165.24         69.10       144.09 o                         
   6  17   9       1675.40       1720.79       150.91 o                         
   7  17   9        120.74         48.84        86.30 o                         
  -6  18   9         47.39         52.97        48.79 o                         
  -5  18   9        460.39        482.40        77.42 o                         
  -4  18   9        344.50        330.21        82.26 o                         
  -3  18   9         54.97        115.71        86.35 o                         
  -2  18   9        135.03        173.41        87.65 o                         
  -1  18   9         24.65        -41.89        86.95 o                         
   0  18   9       1449.86       1458.00       137.50 o                         
   1  18   9         58.80         67.00        93.15 o                         
   2  18   9         36.08        -19.55        96.27 o                         
   3  18   9         11.13         36.98        90.84 o                         
   4  18   9        709.36        528.00       103.07 o                         
   5  18   9        154.53         87.63        88.96 o                         
   6  18   9         25.30        -41.41        66.69 o                         
  -6  19   9       4208.05       1534.35       445.88 o                         
  -5  19   9        665.38        388.59       236.32 o                         
  -4  19   9       3001.36       3499.22       330.64 o                         
  -3  19   9        303.46        283.86        76.73 o                         
  -2  19   9        700.49        642.52       112.52 o                         
  -1  19   9        211.40        130.45       118.95 o                         
   0  19   9        850.36       1129.22        94.12 o                         
   1  19   9         40.36         77.74        72.84 o                         
   2  19   9        826.17        857.87        90.17 o                         
   3  19   9        518.31        609.75        91.26 o                         
   4  19   9       2915.25       2728.92       312.37 o                         
   5  19   9       1083.65       1082.55        76.54 o                         
   6  19   9       3857.14       2778.55       763.42 o                         
  -5  20   9         93.70         -5.26        80.98 o                         
  -4  20   9        511.09        548.46        94.62 o                         
  -3  20   9       1314.50       1410.90       110.56 o                         
  -2  20   9        137.52        130.88       113.80 o                         
  -1  20   9       1267.62       1319.10       138.51 o                         
   0  20   9       1387.64       1246.32       100.32 o                         
   1  20   9       1463.90       1518.42        92.42 o                         
   2  20   9         19.60        -86.05        86.05 o                         
   3  20   9        837.82        750.15        83.21 o                         
   4  20   9        600.76        487.83        90.63 o                         
   5  20   9         27.59         31.39        56.92 o                         
   6  20   9         66.29         -9.36       115.78 o                         
  -5  21   9        661.82        -20.68       151.20 o                         
  -4  21   9        204.82        251.06        97.87 o                         
  -3  21   9        293.19        257.68       114.29 o                         
  -2  21   9        268.07        261.91       101.62 o                         
  -1  21   9       2293.25       2161.81       141.61 o                         
   0  21   9       2070.14       2099.53        84.30 o                         
   1  21   9       1857.35       1720.83        89.18 o                         
   2  21   9        478.31        460.22        83.57 o                         
   3  21   9        207.35        164.05        71.69 o                         
   4  21   9         68.62         19.44        74.27 o                         
   5  21   9        433.11        330.19        69.67 o                         
  -4  22   9        237.62        132.21        55.26 o                         
  -3  22   9         82.64         84.95        83.28 o                         
  -2  22   9        608.60        677.59       103.51 o                         
  -1  22   9        128.62        112.74        91.41 o                         
   0  22   9       1019.92        906.27       171.41 o                         
   1  22   9        101.12         70.01        75.47 o                         
   2  22   9        846.37        817.16        80.24 o                         
   3  22   9        350.56        286.68        68.87 o                         
   4  22   9        301.86        177.35        58.17 o                         
  -3  23   9        429.65        362.71       118.44 o                         
  -2  23   9       1137.26       1238.15       161.07 o                         
  -1  23   9        442.34        562.51        83.14 o                         
   0  23   9         51.65         46.47        69.43 o                         
   1  23   9        949.27        772.21        80.58 o                         
   2  23   9        666.44        519.38       119.71 o                         
   3  23   9        686.85        530.04       169.23 o                         
   4  23   9        555.14        122.50       104.52 o                         
  -3  24   9        579.57        219.24        47.43 o                         
  -2  24   9        203.19        172.11        78.39 o                         
  -1  24   9        265.06        266.45        94.06 o                         
   0  24   9          0.64         42.37        84.17 o                         
   1  24   9         94.86         36.47        72.42 o                         
   2  24   9        122.16         -4.10        81.28 o                         
   3  24   9        242.87         78.77        84.26 o                         
  -1  25   9        192.52         24.36        89.80 o                         
   0  25   9        273.40        108.42        47.13 o                         
   1  25   9        105.41        128.13        93.03 o                         
   0   0  10       1723.20       2176.33       102.73 o                         
   1   0  10       5346.39       5252.73       134.31 o                         
   2   0  10      34757.81      36368.03      1073.54 o                         
   3   0  10      14590.79      14630.09       326.16 o                         
   4   0  10      10091.40       9452.42       289.33 o                         
   5   0  10        780.39        873.20        72.40 o                         
   6   0  10       2907.77       2875.46       110.36 o                         
   7   0  10       1525.59       1901.26       149.06 o                         
   8   0  10         66.17         61.61        78.28 o                         
   9   0  10        383.03        287.29       193.09 o                         
  -9   1  10         75.00         37.41       100.74 o                         
  -8   1  10        604.16        386.71        96.69 o                         
  -7   1  10        663.56        564.43       117.53 o                         
  -6   1  10       1612.88       1541.76        85.23 o                         
  -5   1  10       2182.27       2147.89        70.96 o                         
  -4   1  10        350.91        261.75        66.20 o                         
  -3   1  10        690.58        613.76        58.68 o                         
  -2   1  10      10810.07      10983.54       639.27 o                         
  -1   1  10       6272.99       6080.66       126.27 o                         
   0   1  10       2119.19       1804.67       165.82 o                         
   1   1  10       9000.10       8721.11       280.77 o                         
   2   1  10       8841.18       9221.30       170.82 o                         
   3   1  10       1031.62        917.84        47.63 o                         
   4   1  10        349.83        336.79        56.68 o                         
   5   1  10       3045.84       2966.95       132.00 o                         
   6   1  10        981.88        969.16        90.97 o                         
   7   1  10        695.89        679.30        99.54 o                         
   8   1  10        619.83        565.12        79.45 o                         
   9   1  10         24.23        -87.53       192.97 o                         
  -9   2  10        970.57        881.54       118.88 o                         
  -8   2  10       4902.56       5387.39       278.31 o                         
  -7   2  10       2750.98       3040.80        89.80 o                         
  -6   2  10        370.94        273.90        85.72 o                         
  -5   2  10       1979.48       2006.18        71.22 o                         
  -4   2  10       2430.92       2284.14        76.82 o                         
  -3   2  10       2155.69       2307.65        80.89 o                         
  -2   2  10       6056.32       5792.17       169.91 o                         
  -1   2  10      10242.53       9611.44       663.80 o                         
   0   2  10        736.37        635.66        67.23 o                         
   1   2  10      10113.88       9537.56       258.92 o                         
   2   2  10       5859.35       5601.84        92.34 o                         
   3   2  10       2477.92       2587.11        58.50 o                         
   4   2  10       1687.13       1389.26        89.84 o                         
   5   2  10       2528.32       2638.12        81.80 o                         
   6   2  10        664.50        605.65        81.94 o                         
   7   2  10       2895.69       2987.99       179.17 o                         
   8   2  10       4574.33       4782.61       227.33 o                         
   9   2  10       1105.84       1003.27       198.42 o                         
  -9   3  10        636.22        724.06        98.85 o                         
  -8   3  10        374.22        449.67       108.16 o                         
  -7   3  10        224.06        212.14       100.35 o                         
  -6   3  10        972.19       1090.91        79.23 o                         
  -5   3  10       4657.91       4486.87       209.05 o                         
  -4   3  10        177.08        151.25        56.53 o                         
  -3   3  10        677.30        667.57        49.63 o                         
  -2   3  10       7166.24       6788.72       141.58 o                         
  -1   3  10      12799.78      12266.67       728.39 o                         
   0   3  10       5571.53       5500.72       129.53 o                         
   1   3  10      12655.46      12035.04       345.74 o                         
   2   3  10       7882.37       7807.14       108.01 o                         
   3   3  10        466.91        426.64        50.78 o                         
   4   3  10        856.12        881.10        58.56 o                         
   5   3  10       4179.13       4228.26       162.07 o                         
   6   3  10        444.27        412.44        85.28 o                         
   7   3  10        279.71        318.02       120.78 o                         
   8   3  10        399.08        362.02        98.44 o                         
   9   3  10        833.23       1045.91       109.82 o                         
  -9   4  10        265.03        109.63        83.60 o                         
  -8   4  10        953.13        936.54       123.34 o                         
  -7   4  10       1268.87       1219.84        83.22 o                         
  -6   4  10        330.13        402.48        90.26 o                         
  -5   4  10       3882.28       3983.20        86.53 o                         
  -4   4  10       5843.13       5438.02       271.54 o                         
  -3   4  10      10799.58      10828.28       363.29 o                         
  -2   4  10       3884.36       3655.03       102.33 o                         
  -1   4  10       1606.60       1478.84        88.01 o                         
   0   4  10      15494.00      15794.18       723.50 o                         
   1   4  10       1338.21       1099.94        76.35 o                         
   2   4  10       4416.12       4125.07       112.24 o                         
   3   4  10      11454.24      11565.83       276.37 o                         
   4   4  10       5579.47       5077.61       188.62 o                         
   5   4  10       4747.70       5025.78       196.23 o                         
   6   4  10        320.90        302.94        76.58 o                         
   7   4  10        725.21        711.28       109.51 o                         
   8   4  10        434.29        420.52        98.94 o                         
   9   4  10         62.66        -24.63        93.93 o                         
  -9   5  10         79.31         43.69        84.95 o                         
  -8   5  10        344.66        358.56       124.27 o                         
  -7   5  10       3242.65       3372.88       111.82 o                         
  -6   5  10       1009.71       1003.29        95.21 o                         
  -5   5  10       1646.27       1654.03        86.82 o                         
  -4   5  10        315.23        258.17        69.55 o                         
  -3   5  10        827.52        810.31        61.88 o                         
  -2   5  10       3325.48       2784.67       108.28 o                         
  -1   5  10       2402.25       2250.73        52.60 o                         
   0   5  10        249.33        293.68        42.49 o                         
   1   5  10       1587.77       1327.52        51.37 o                         
   2   5  10       3210.53       2961.11        72.72 o                         
   3   5  10        847.14        877.90        55.87 o                         
   4   5  10        175.86        180.88        61.68 o                         
   5   5  10       2243.73       2416.27        81.76 o                         
   6   5  10       1352.48       1487.16        84.84 o                         
   7   5  10       3027.19       3027.53       186.09 o                         
   8   5  10        223.17        264.77        96.60 o                         
   9   5  10          6.28        -16.36        75.29 o                         
  -9   6  10        299.74        210.76        99.45 o                         
  -8   6  10         14.81        -57.40        96.72 o                         
  -7   6  10       1231.37       1177.22       116.79 o                         
  -6   6  10       1066.93        966.13       111.46 o                         
  -5   6  10        600.41        655.58        72.61 o                         
  -4   6  10       1133.03       1162.12        80.01 o                         
  -3   6  10       3849.81       3735.99       132.77 o                         
  -2   6  10       1442.71       1332.33        52.43 o                         
  -1   6  10       4795.79       4604.80       116.18 o                         
   0   6  10       4247.26       4258.57       249.04 o                         
   1   6  10       4856.05       4669.54       343.10 o                         
   2   6  10       1862.74       1767.96        71.76 o                         
   3   6  10       3149.12       3124.62       135.22 o                         
   4   6  10       1752.37       1742.57        73.09 o                         
   5   6  10        313.77        251.28        68.97 o                         
   6   6  10        773.55        806.30        92.46 o                         
   7   6  10       1011.20       1021.25       114.07 o                         
   8   6  10          4.91        -31.56        72.50 o                         
   9   6  10        331.53        273.67        78.67 o                         
  -9   7  10        952.57        807.69        76.44 o                         
  -8   7  10        732.00        673.01        75.52 o                         
  -7   7  10        151.95         84.30        73.34 o                         
  -6   7  10       1012.20        996.37        97.22 o                         
  -5   7  10        666.14        650.53        72.21 o                         
  -4   7  10          9.77         11.12        65.37 o                         
  -3   7  10       8071.74       7533.61       258.24 o                         
  -2   7  10       5138.37       4737.70        91.06 o                         
  -1   7  10      19178.64      19090.38       311.98 o                         
   0   7  10       2835.57       2678.60        70.92 o                         
   1   7  10      16916.79      14647.58       957.48 o                         
   2   7  10       5850.23       5390.50       198.09 o                         
   3   7  10       7203.97       5990.13       542.80 o                         
   4   7  10         25.94        -25.96        66.57 o                         
   5   7  10       1872.60       1934.33        83.47 o                         
   6   7  10        780.40        686.00       121.80 o                         
   7   7  10         93.95        147.10       109.77 o                         
   8   7  10        472.52        338.01        80.80 o                         
   9   7  10        866.83        968.23       248.93 o                         
  -9   8  10         59.55          4.26        84.11 o                         
  -8   8  10        499.87        470.98       177.53 o                         
  -7   8  10        123.30        247.90        88.59 o                         
  -6   8  10         28.91          6.94        93.41 o                         
  -5   8  10       1598.48       1619.36        85.31 o                         
  -4   8  10       1260.55       1288.28       108.97 o                         
  -3   8  10       4641.93       4315.18       106.14 o                         
  -2   8  10        128.30        165.36        49.15 o                         
  -1   8  10       1753.27       1752.80        54.13 o                         
   0   8  10       5971.49       6190.28       527.97 o                         
   1   8  10       1719.68       1620.29        65.47 o                         
   2   8  10          0.14         11.69        49.87 o                         
   3   8  10       5791.84       5635.99       281.51 o                         
   4   8  10        811.11        747.59        68.94 o                         
   5   8  10       1534.50       1569.32       119.51 o                         
   6   8  10        101.40         95.67        77.99 o                         
   7   8  10        359.54        394.96        99.07 o                         
   8   8  10        489.80        412.11        76.35 o                         
   9   8  10        182.29         65.40        39.26 o                         
  -8   9  10        475.33        388.68        87.40 o                         
  -7   9  10        605.50        351.92        87.77 o                         
  -6   9  10       2401.56       2380.67       118.21 o                         
  -5   9  10       3283.00       3591.50       151.60 o                         
  -4   9  10       8920.89       8717.31       248.93 o                         
  -3   9  10      10787.78      10643.26       281.31 o                         
  -2   9  10       1495.93       1387.07        56.86 o                         
  -1   9  10         74.30         71.21        53.37 o                         
   0   9  10        236.58        163.35        58.38 o                         
   1   9  10         46.66         36.88        55.66 o                         
   2   9  10        493.68        380.80        57.75 o                         
   3   9  10       9418.60       8976.21       443.89 o                         
   4   9  10       8082.09       7712.98       305.71 o                         
   5   9  10       2262.73       2359.08       108.45 o                         
   6   9  10       3117.51       3034.35       164.11 o                         
   7   9  10       1409.91       1364.44       125.78 o                         
   8   9  10        375.02        179.81        68.83 o                         
   9   9  10         15.60         17.39        40.67 o                         
  -8  10  10       1927.73       2099.13       154.10 o                         
  -7  10  10        652.39        618.50       103.84 o                         
  -6  10  10       2139.32       2037.04       108.24 o                         
  -5  10  10        715.61        840.60        88.54 o                         
  -4  10  10       4278.43       4212.97       129.76 o                         
  -3  10  10       4299.18       4145.92        98.03 o                         
  -2  10  10       4486.36       4436.28       140.09 o                         
  -1  10  10       2965.11       3167.90        93.57 o                         
   0  10  10       1447.39       1589.00        85.51 o                         
   1  10  10       2954.80       2837.99       100.94 o                         
   2  10  10       4936.38       4273.45       236.07 o                         
   3  10  10       5074.35       4641.38       259.76 o                         
   4  10  10       4726.11       4395.60       231.17 o                         
   5  10  10        359.91        276.50        92.76 o                         
   6  10  10       1243.68       1130.35        93.64 o                         
   7  10  10        700.53        583.77        97.76 o                         
   8  10  10       1084.40       1039.60       198.93 o                         
  -8  11  10       1000.60       1084.97       291.40 o                         
  -7  11  10         20.45         36.10       101.08 o                         
  -6  11  10        615.79        546.57       131.49 o                         
  -5  11  10       1815.42       1914.16        87.48 o                         
  -4  11  10       1064.10       1127.48        78.43 o                         
  -3  11  10        945.40       1012.23        83.45 o                         
  -2  11  10       4447.86       4534.60        83.21 o                         
  -1  11  10       2191.59       2208.27        93.46 o                         
   0  11  10       7253.16       7413.63       344.00 o                         
   1  11  10       3019.58       2588.95       129.11 o                         
   2  11  10       3421.87       3086.45       146.96 o                         
   3  11  10        614.36        584.51        74.40 o                         
   4  11  10       1639.10       1733.82       100.12 o                         
   5  11  10       1419.84       1431.15        80.96 o                         
   6  11  10        978.88        989.79        85.23 o                         
   7  11  10         54.53         14.56        85.53 o                         
   8  11  10        694.30        801.79       175.54 o                         
  -8  12  10       1799.26       1753.74       219.70 o                         
  -7  12  10         52.23         28.67        95.73 o                         
  -6  12  10        989.30        829.76        86.07 o                         
  -5  12  10        163.90        256.48        79.57 o                         
  -4  12  10        824.77        924.76        86.91 o                         
  -3  12  10       2601.63       2543.70        86.48 o                         
  -2  12  10       4936.51       5288.45        80.62 o                         
  -1  12  10       1688.62       1652.64        66.18 o                         
   0  12  10       9122.31       9245.36       417.97 o                         
   1  12  10       2702.21       2646.63       108.34 o                         
   2  12  10       4622.42       4438.69       171.53 o                         
   3  12  10       2160.41       2131.38       106.28 o                         
   4  12  10        435.95        368.78        80.88 o                         
   5  12  10        155.59        192.28        76.70 o                         
   6  12  10       1984.20       1725.83        95.24 o                         
   7  12  10        165.18        116.30        78.10 o                         
   8  12  10       1471.00       1459.30        78.98 o                         
  -8  13  10        326.62        307.68        89.70 o                         
  -7  13  10        422.98        299.69        76.68 o                         
  -6  13  10       2957.57       3040.98       193.23 o                         
  -5  13  10       3040.79       3020.40       237.92 o                         
  -4  13  10       2760.27       2961.30       101.99 o                         
  -3  13  10         69.73        153.09        96.27 o                         
  -2  13  10       3547.81       3649.91        82.89 o                         
  -1  13  10       2917.89       2825.42       165.99 o                         
   0  13  10       1642.06       1902.86        98.16 o                         
   1  13  10       2823.13       2637.02       144.05 o                         
   2  13  10       4371.57       4261.19       192.12 o                         
   3  13  10         26.58         42.55        72.50 o                         
   4  13  10       1940.71       1852.70       103.39 o                         
   5  13  10       4077.84       4376.71       284.32 o                         
   6  13  10       2207.87       2377.38       150.31 o                         
   7  13  10        568.23        625.69        75.30 o                         
   8  13  10        634.77        513.01        63.09 o                         
  -8  14  10        269.47        158.52       110.90 o                         
  -7  14  10        528.61        598.71        74.63 o                         
  -6  14  10         82.20        150.52        90.43 o                         
  -5  14  10         10.36        -44.75        90.79 o                         
  -4  14  10       6855.41       7273.61       338.69 o                         
  -3  14  10        218.13        174.72       108.55 o                         
  -2  14  10       1651.29       1787.61        75.44 o                         
  -1  14  10         67.60        117.88        80.02 o                         
   0  14  10       3565.21       3845.96       214.65 o                         
   1  14  10         62.88         75.99        81.73 o                         
   2  14  10       1351.87       1187.12        86.06 o                         
   3  14  10        441.18        375.86        74.70 o                         
   4  14  10       5076.94       5108.18       265.25 o                         
   5  14  10        131.09        178.87        90.33 o                         
   6  14  10         12.62         26.17        76.50 o                         
   7  14  10        877.35        789.68       117.63 o                         
   8  14  10        547.06        397.26        92.07 o                         
  -7  15  10       1507.26       1534.48        81.14 o                         
  -6  15  10        469.54        365.69        86.84 o                         
  -5  15  10       2350.48       2353.58       111.58 o                         
  -4  15  10       1332.85       1325.48       137.67 o                         
  -3  15  10        352.23        378.30       102.67 o                         
  -2  15  10        393.72        427.39        90.60 o                         
  -1  15  10       1888.97       2086.83       100.27 o                         
   0  15  10       2660.04       2969.68       101.26 o                         
   1  15  10       2303.01       2482.17        77.36 o                         
   2  15  10        320.61        248.51        69.71 o                         
   3  15  10        773.46        768.54        89.67 o                         
   4  15  10       1478.13       1581.83        79.88 o                         
   5  15  10       2472.62       2261.25       111.94 o                         
   6  15  10        637.31        697.42        72.24 o                         
   7  15  10       1026.95        937.30       123.36 o                         
  -7  16  10        527.27        215.00        81.51 o                         
  -6  16  10         23.14         67.15       106.72 o                         
  -5  16  10        797.20        961.31       106.11 o                         
  -4  16  10        487.23        569.05        89.89 o                         
  -3  16  10       1082.73       1158.46        93.03 o                         
  -2  16  10        798.31        862.09        94.87 o                         
  -1  16  10       3613.42       3830.42        91.61 o                         
   0  16  10        496.03        649.84        85.98 o                         
   1  16  10       3613.81       3726.64       285.45 o                         
   2  16  10        458.48        392.30        99.22 o                         
   3  16  10        673.45        635.22        99.67 o                         
   4  16  10        763.26        714.59        77.68 o                         
   5  16  10        610.31        561.05        84.20 o                         
   6  16  10         34.54         16.52        65.88 o                         
   7  16  10        979.54        848.10        77.98 o                         
  -6  17  10        190.23        174.43        76.42 o                         
  -5  17  10       1238.03       1395.83       152.88 o                         
  -4  17  10        323.92        350.55       104.08 o                         
  -3  17  10       1958.12       1804.57       147.19 o                         
  -2  17  10       5311.05       5459.21       219.75 o                         
  -1  17  10       5418.82       5388.75       100.76 o                         
   0  17  10       7291.56       7234.10       427.57 o                         
   1  17  10       5443.65       5656.34       192.43 o                         
   2  17  10       4326.69       4584.85       328.44 o                         
   3  17  10       2037.40       2011.44       109.18 o                         
   4  17  10        280.96        226.97        98.92 o                         
   5  17  10       1311.03       1293.30       190.50 o                         
   6  17  10        269.49         78.86        82.59 o                         
   7  17  10         99.75        -39.05       103.52 o                         
  -6  18  10        777.86        626.02        94.74 o                         
  -5  18  10        579.64        623.78        68.49 o                         
  -4  18  10        484.64        498.97        98.48 o                         
  -3  18  10         77.06        141.90       106.10 o                         
  -2  18  10          3.47         81.38        79.09 o                         
  -1  18  10        236.38        200.88        81.92 o                         
   0  18  10       1245.63       1350.22       122.70 o                         
   1  18  10          9.14         52.22        83.79 o                         
   2  18  10          5.92        -36.25        89.71 o                         
   3  18  10        492.65        444.45       103.51 o                         
   4  18  10        424.69        367.99        84.05 o                         
   5  18  10        708.11        690.87        80.35 o                         
   6  18  10        516.19        489.92        69.62 o                         
  -5  19  10       3341.63       3128.70       160.81 o                         
  -4  19  10        607.63        508.66        80.73 o                         
  -3  19  10       3377.93       3551.77       304.37 o                         
  -2  19  10        115.66        170.86       103.16 o                         
  -1  19  10        354.00        280.51        88.78 o                         
   0  19  10         14.25        -89.88        89.88 o                         
   1  19  10        136.50        131.29        79.86 o                         
   2  19  10        289.30        350.01       115.83 o                         
   3  19  10       3020.51       3371.11       208.83 o                         
   4  19  10        314.29        113.51        69.74 o                         
   5  19  10       2662.18       2682.35       298.66 o                         
   6  19  10        125.86         40.46        76.06 o                         
  -5  20  10         42.43         25.29        43.67 o                         
  -4  20  10       1487.67       1224.44       229.79 o                         
  -3  20  10         65.59         72.90       127.49 o                         
  -2  20  10        273.73        341.32       106.20 o                         
  -1  20  10        221.04        240.00        81.02 o                         
   0  20  10       2211.31       2266.57       117.62 o                         
   1  20  10         19.02        -31.74        80.68 o                         
   2  20  10        205.72        178.44        74.93 o                         
   3  20  10        435.90        465.45        81.16 o                         
   4  20  10        589.40        574.12        88.92 o                         
   5  20  10         79.44         70.09        68.87 o                         
  -4  21  10        792.85        720.50       218.38 o                         
  -3  21  10        643.99        596.48       101.66 o                         
  -2  21  10        903.26        966.93        99.34 o                         
  -1  21  10        329.03        273.88       103.68 o                         
   0  21  10       2768.99       2372.20       267.67 o                         
   1  21  10        274.85        293.74        80.89 o                         
   2  21  10        760.34        835.71        76.47 o                         
   3  21  10        786.59        544.02        63.92 o                         
   4  21  10        541.51        293.89       101.90 o                         
   5  21  10        681.02        372.61        69.48 o                         
  -4  22  10         41.90         98.77        86.17 o                         
  -3  22  10        394.78        301.55       140.25 o                         
  -2  22  10        100.19        108.48        93.28 o                         
  -1  22  10        137.80        226.98        87.66 o                         
   0  22  10        377.26        350.34        89.68 o                         
   1  22  10         86.91          9.42        78.82 o                         
   2  22  10        258.37        148.71        75.32 o                         
   3  22  10        484.65        415.44        98.89 o                         
   4  22  10          1.80        -24.43        55.39 o                         
  -3  23  10        472.95        314.01       160.49 o                         
  -2  23  10        268.54        131.86        71.63 o                         
  -1  23  10        183.10        122.77        77.34 o                         
   0  23  10        408.38        279.63        76.94 o                         
   1  23  10         18.95         63.91        76.01 o                         
   2  23  10       1304.43       1070.57       196.20 o                         
   3  23  10        185.45        157.05        93.95 o                         
   4  23  10        531.94         63.48        51.27 o                         
  -2  24  10        779.21        707.71       152.25 o                         
  -1  24  10        398.97        431.96       137.34 o                         
   0  24  10         99.15         76.39        84.34 o                         
   1  24  10        471.75        391.66       196.91 o                         
   2  24  10        735.21        348.38       178.70 o                         
  -1  25  10        394.55        322.46       132.89 o                         
   0  25  10         18.06        -13.46        46.83 o                         
   1  25  10        412.88        144.60       112.07 o                         
   1   0  11       8208.86       7601.45       481.04 o                         
   2   0  11      10680.19      10532.56       179.07 o                         
   3   0  11      11745.24      12304.03       313.57 o                         
   4   0  11        388.73        518.54        65.49 o                         
   5   0  11          9.88         38.58        63.90 o                         
   6   0  11       2056.52       2092.33       130.04 o                         
   7   0  11       2707.86       2905.58        97.35 o                         
   8   0  11        161.43        133.89        99.17 o                         
   9   0  11       2129.26       2462.18       106.44 o                         
  -9   1  11        138.17         46.40       180.98 o                         
  -8   1  11         78.39        149.29        82.56 o                         
  -7   1  11       1694.33       1554.59        91.24 o                         
  -6   1  11        773.86        797.32        91.75 o                         
  -5   1  11       1843.87       1785.24        61.94 o                         
  -4   1  11       2292.59       2279.30        70.67 o                         
  -3   1  11        635.48        615.54        55.50 o                         
  -2   1  11       3320.83       3064.48        69.65 o                         
  -1   1  11       7856.79       7621.65       270.83 o                         
   0   1  11      10918.69      10164.00       971.23 o                         
   1   1  11       7332.07       7250.63       229.52 o                         
   2   1  11       4163.28       4068.33        74.73 o                         
   3   1  11       1720.02       1803.78        57.05 o                         
   4   1  11       2811.00       2519.48       218.47 o                         
   5   1  11       1627.00       1429.66        64.14 o                         
   6   1  11       1127.97       1230.94        79.96 o                         
   7   1  11       2639.46       2548.20       115.52 o                         
   8   1  11        112.18        168.76       133.31 o                         
   9   1  11        223.44        199.57       101.07 o                         
  -9   2  11        160.53        -76.59       106.18 o                         
  -8   2  11       4512.20       5035.21       331.14 o                         
  -7   2  11        738.87        869.16        82.97 o                         
  -6   2  11       2986.08       3029.16        84.75 o                         
  -5   2  11       1789.73       1758.04        61.20 o                         
  -4   2  11       5897.76       5636.25       106.09 o                         
  -3   2  11       5667.75       5660.41       167.50 o                         
  -2   2  11        506.28        501.50        60.15 o                         
  -1   2  11       4955.29       4883.55       223.17 o                         
   0   2  11      11185.64      11196.07       276.41 o                         
   1   2  11       3876.22       3731.22       126.48 o                         
   2   2  11        371.16        397.59        46.31 o                         
   3   2  11       4494.47       4427.77        76.74 o                         
   4   2  11       7187.64       6741.15       216.26 o                         
   5   2  11       1570.68       1566.21        94.74 o                         
   6   2  11       3510.04       3870.09       150.52 o                         
   7   2  11       1042.31       1105.98        90.80 o                         
   8   2  11       3075.72       3235.48       203.16 o                         
   9   2  11        153.89        156.16        77.11 o                         
  -9   3  11          0.95         27.45        77.17 o                         
  -8   3  11       2698.69       2784.54       273.89 o                         
  -7   3  11       1112.77       1033.54        89.74 o                         
  -6   3  11       1019.89       1227.59        85.27 o                         
  -5   3  11       1174.31       1208.11        77.17 o                         
  -4   3  11       1699.69       1773.05        62.46 o                         
  -3   3  11       2641.42       2347.31        70.42 o                         
  -2   3  11       2256.85       2138.00        61.41 o                         
  -1   3  11      19767.57      20394.59       175.78 o                         
   0   3  11         94.86        132.48        58.69 o                         
   1   3  11      22767.38      22513.31       432.36 o                         
   2   3  11       1981.18       1850.18        45.24 o                         
   3   3  11       4301.01       3699.36       325.00 o                         
   4   3  11        921.29        880.19        62.32 o                         
   5   3  11        377.71        398.47        78.43 o                         
   6   3  11        371.71        475.48        94.54 o                         
   7   3  11       1426.81       1281.60        89.59 o                         
   8   3  11       3305.04       3021.86       378.33 o                         
   9   3  11         74.66         71.72        99.92 o                         
  -9   4  11        320.47        146.42        84.59 o                         
  -8   4  11        576.08        653.16       100.33 o                         
  -7   4  11       1181.68       1211.15       128.53 o                         
  -6   4  11       2637.89       2490.54        86.57 o                         
  -5   4  11        298.77        242.38        73.09 o                         
  -4   4  11       4319.38       4055.51       186.50 o                         
  -3   4  11       5821.47       5657.83       333.81 o                         
  -2   4  11        136.37        164.30        60.33 o                         
  -1   4  11      11978.98      11400.48       481.14 o                         
   0   4  11       7948.43       7262.93       364.20 o                         
   1   4  11      11181.78      10130.33       324.25 o                         
   2   4  11        433.04        441.41        48.28 o                         
   3   4  11       4845.69       4892.83       164.06 o                         
   4   4  11       5249.56       5038.24       172.23 o                         
   5   4  11        124.88         99.84        73.11 o                         
   6   4  11       2867.25       2916.23       148.92 o                         
   7   4  11       1125.70       1037.52       101.63 o                         
   8   4  11        844.74        889.80       137.34 o                         
   9   4  11        652.44        723.20       139.64 o                         
  -9   5  11        389.71        131.17        90.07 o                         
  -8   5  11         39.54         51.91        84.59 o                         
  -7   5  11       1870.11       2125.07       109.38 o                         
  -6   5  11       1558.83       1573.20       191.88 o                         
  -5   5  11        362.95        395.26        69.02 o                         
  -4   5  11       1499.05       1449.91        66.97 o                         
  -3   5  11       2818.26       2692.18       107.09 o                         
  -2   5  11       2923.07       2771.15        88.63 o                         
  -1   5  11       1385.26       1344.74        89.63 o                         
   0   5  11       2908.75       2915.11        61.82 o                         
   1   5  11       1914.76       1941.20        58.38 o                         
   2   5  11       2521.93       2377.42        67.90 o                         
   3   5  11       2606.45       2575.15        91.44 o                         
   4   5  11       2139.88       2165.16        92.41 o                         
   5   5  11        183.13        183.53        80.22 o                         
   6   5  11       1460.46       1695.97        91.73 o                         
   7   5  11       1542.23       1631.71       114.81 o                         
   8   5  11         96.69        121.97        94.82 o                         
   9   5  11         49.63         86.69       104.74 o                         
  -9   6  11        176.37        129.16        82.29 o                         
  -8   6  11        821.67        800.68        96.98 o                         
  -7   6  11        556.52        612.31       112.49 o                         
  -6   6  11        190.37        232.44        91.85 o                         
  -5   6  11       1066.21        993.16        80.44 o                         
  -4   6  11       1384.58       1346.07        71.56 o                         
  -3   6  11       1005.20        934.53        66.77 o                         
  -2   6  11      14828.24      13878.31      1068.57 o                         
  -1   6  11      10142.50       9419.87       478.60 o                         
   0   6  11       2654.08       2420.54        87.51 o                         
   1   6  11       9896.93       9226.58       377.26 o                         
   2   6  11      16217.55      15534.92       440.17 o                         
   3   6  11       1507.48       1542.85        55.58 o                         
   4   6  11       1118.15       1106.27        80.53 o                         
   5   6  11       1055.23       1026.94        67.84 o                         
   6   6  11         43.55        -24.29        90.83 o                         
   7   6  11        637.87        617.60       111.18 o                         
   8   6  11        909.01       1011.69       169.85 o                         
   9   6  11        269.36        248.32        99.81 o                         
  -9   7  11       1037.84        719.85       138.27 o                         
  -8   7  11        317.54        328.34       114.95 o                         
  -7   7  11       2629.47       2779.14       139.12 o                         
  -6   7  11         88.68        158.47       104.42 o                         
  -5   7  11        526.79        561.18        74.36 o                         
  -4   7  11        406.12        398.86        82.33 o                         
  -3   7  11       7271.31       7016.25       286.84 o                         
  -2   7  11      24295.67      24686.50       694.60 o                         
  -1   7  11       1817.39       1948.64        62.08 o                         
   0   7  11       6876.15       6875.78       217.59 o                         
   1   7  11       3022.53       3189.72        90.09 o                         
   2   7  11      22375.81      21938.44       803.54 o                         
   3   7  11       7731.71       7691.47       334.07 o                         
   4   7  11        377.93        308.00        61.52 o                         
   5   7  11        714.51        688.90        77.45 o                         
   6   7  11        327.88        340.01        98.46 o                         
   7   7  11       2793.86       2398.77       135.78 o                         
   8   7  11        368.25        365.99        93.02 o                         
   9   7  11       1236.03        887.11       380.73 o                         
  -9   8  11         94.39         99.48       139.02 o                         
  -8   8  11        969.27       1012.72       230.15 o                         
  -7   8  11        122.96        192.19        89.32 o                         
  -6   8  11        624.80        676.00        89.55 o                         
  -5   8  11        199.48        171.29        78.14 o                         
  -4   8  11       7701.18       7829.00       377.03 o                         
  -3   8  11        281.69        242.16        61.40 o                         
  -2   8  11        531.71        507.86        58.71 o                         
  -1   8  11         27.90         54.11        55.20 o                         
   0   8  11        759.72        626.79        57.62 o                         
   1   8  11        201.14        202.77        55.19 o                         
   2   8  11        832.98        810.99        61.91 o                         
   3   8  11        559.91        534.25        61.19 o                         
   4   8  11       6755.54       6789.78       204.01 o                         
   5   8  11        167.85        176.80        78.64 o                         
   6   8  11        237.04        174.82        93.53 o                         
   7   8  11        274.75        184.60        92.75 o                         
   8   8  11        742.34        751.57       114.32 o                         
   9   8  11         55.10         -9.04        43.49 o                         
  -8   9  11        893.40        968.10       103.70 o                         
  -7   9  11         51.28         37.07        77.26 o                         
  -6   9  11        790.66        859.39       129.24 o                         
  -5   9  11       3076.72       2974.53       143.99 o                         
  -4   9  11       1536.49       1503.41        73.16 o                         
  -3   9  11       6874.86       6427.35       112.24 o                         
  -2   9  11       4532.14       4417.04       106.89 o                         
  -1   9  11       3015.31       3183.14        68.16 o                         
   0   9  11        331.26        318.49        50.28 o                         
   1   9  11       3734.40       3758.11       134.88 o                         
   2   9  11       4349.60       4031.52       138.59 o                         
   3   9  11       5225.84       4734.16       216.44 o                         
   4   9  11        832.31        734.96        79.42 o                         
   5   9  11       3376.93       3567.59       153.33 o                         
   6   9  11       1345.85       1560.54       142.66 o                         
   7   9  11         77.24          4.96        84.53 o                         
   8   9  11       1149.03       1062.80       166.87 o                         
  -8  10  11       1811.31       1708.30       162.46 o                         
  -7  10  11       1681.42       1781.43       155.51 o                         
  -6  10  11        868.27        967.65       110.64 o                         
  -5  10  11        125.72        239.02       100.28 o                         
  -4  10  11         46.44          9.02        75.14 o                         
  -3  10  11       8627.52       9257.57       363.74 o                         
  -2  10  11       6672.45       6545.58        73.42 o                         
  -1  10  11        322.34        328.36        51.71 o                         
   0  10  11       1573.60       1654.54        79.11 o                         
   1  10  11        944.13        882.87        67.89 o                         
   2  10  11       6382.06       5884.71       213.14 o                         
   3  10  11       9635.83       9752.54       547.22 o                         
   4  10  11         51.24         91.06        69.11 o                         
   5  10  11        296.52        284.38        81.12 o                         
   6  10  11        753.93        680.57        91.07 o                         
   7  10  11       1504.84       1414.48        84.38 o                         
   8  10  11       1857.43       1811.48       177.22 o                         
  -8  11  11        249.76        137.75        71.72 o                         
  -7  11  11        954.62       1043.00       159.03 o                         
  -6  11  11        735.71        802.72       113.57 o                         
  -5  11  11       2661.53       2706.42       101.64 o                         
  -4  11  11       1591.95       1621.54       107.89 o                         
  -3  11  11         94.29         84.02        85.39 o                         
  -2  11  11        858.94        915.58        62.12 o                         
  -1  11  11       7296.82       7359.17       180.53 o                         
   0  11  11       4542.74       4536.23       426.68 o                         
   1  11  11       6473.84       5912.33       132.02 o                         
   2  11  11       1797.71       1783.23       146.77 o                         
   3  11  11        148.13        156.22        64.38 o                         
   4  11  11       1291.46       1172.46        90.14 o                         
   5  11  11       3439.77       3467.08       129.43 o                         
   6  11  11        469.01        425.97        82.67 o                         
   7  11  11        862.71       1082.78       176.32 o                         
   8  11  11        309.31        375.01        72.97 o                         
  -8  12  11        218.61        140.10        88.58 o                         
  -7  12  11        449.91        262.78       107.53 o                         
  -6  12  11         89.96         85.30       111.64 o                         
  -5  12  11        205.67        122.29       101.48 o                         
  -4  12  11       1637.75       1545.87       121.83 o                         
  -3  12  11         36.01        -10.46        70.89 o                         
  -2  12  11       3130.92       3241.75        71.84 o                         
  -1  12  11       6093.74       6103.81       295.61 o                         
   0  12  11        667.60        632.02        70.52 o                         
   1  12  11       6894.75       6582.64       212.96 o                         
   2  12  11       2370.95       2189.11        93.56 o                         
   3  12  11          9.56        -53.19        61.94 o                         
   4  12  11       1648.05       1674.05        80.64 o                         
   5  12  11       1074.07       1044.04        77.78 o                         
   6  12  11        352.27        348.01        87.01 o                         
   7  12  11        415.31        437.67        79.00 o                         
   8  12  11        154.87         57.47        60.83 o                         
  -8  13  11         58.06        134.41       138.12 o                         
  -7  13  11       4368.18       4680.07       143.61 o                         
  -6  13  11       1597.37       1777.18       123.95 o                         
  -5  13  11       3379.20       3514.99       179.52 o                         
  -4  13  11       2373.88       2292.08       183.89 o                         
  -3  13  11         82.99        138.61        93.65 o                         
  -2  13  11       3290.07       3491.94        91.12 o                         
  -1  13  11        293.65        225.71        70.82 o                         
   0  13  11       2205.22       2074.53        93.85 o                         
   1  13  11        262.40        216.44        61.89 o                         
   2  13  11       2760.57       2889.02        94.95 o                         
   3  13  11         14.80         58.41        75.05 o                         
   4  13  11       2852.78       2907.49       124.20 o                         
   5  13  11       2643.24       2590.97       106.88 o                         
   6  13  11       1391.22       1531.79        97.26 o                         
   7  13  11       5243.98       4944.88       813.24 o                         
   8  13  11         52.57         94.55       113.11 o                         
  -7  14  11        679.52        732.31       110.33 o                         
  -6  14  11        386.83        365.01        92.44 o                         
  -5  14  11       1005.97       1201.89       109.78 o                         
  -4  14  11        939.29        855.44       102.03 o                         
  -3  14  11       3082.54       3210.82       197.88 o                         
  -2  14  11        894.16       1001.95        75.56 o                         
  -1  14  11         49.91         88.33        80.66 o                         
   0  14  11        925.82       1001.16        80.01 o                         
   1  14  11        235.15        193.98        73.75 o                         
   2  14  11        849.41        931.32        74.72 o                         
   3  14  11       3206.73       3259.18       195.24 o                         
   4  14  11       1140.81        997.98       117.36 o                         
   5  14  11       1371.18       1459.19        84.07 o                         
   6  14  11        613.12        672.49        79.52 o                         
   7  14  11        214.78        124.58        90.31 o                         
  -7  15  11        268.14         77.19        51.38 o                         
  -6  15  11        751.38        753.92       231.35 o                         
  -5  15  11        256.97        335.02       102.57 o                         
  -4  15  11        287.87        444.02       116.74 o                         
  -3  15  11        430.25        360.24        82.09 o                         
  -2  15  11        966.85       1048.26        88.54 o                         
  -1  15  11       6917.93       7375.94       128.10 o                         
   0  15  11         16.16         38.46        88.92 o                         
   1  15  11       6537.93       6995.51       198.05 o                         
   2  15  11       1222.67       1255.20        88.95 o                         
   3  15  11        997.79       1072.82        82.98 o                         
   4  15  11        601.78        651.09        90.06 o                         
   5  15  11        445.60        468.09        83.77 o                         
   6  15  11        735.73        830.94        75.98 o                         
   7  15  11        319.32        154.08        84.24 o                         
  -7  16  11         54.08         50.40        45.50 o                         
  -6  16  11        279.80        180.95       102.76 o                         
  -5  16  11        102.43        105.82        84.17 o                         
  -4  16  11       1589.46       1715.22        91.37 o                         
  -3  16  11       1047.47       1049.24       104.46 o                         
  -2  16  11        403.64        348.01        81.64 o                         
  -1  16  11       3063.48       3200.85       101.78 o                         
   0  16  11        434.30        454.36        89.95 o                         
   1  16  11       2336.07       2302.71       158.78 o                         
   2  16  11        499.86        533.53       104.44 o                         
   3  16  11       1578.19       1607.43       125.71 o                         
   4  16  11       1350.23       1234.07        75.95 o                         
   5  16  11         56.78         98.72        83.04 o                         
   6  16  11        985.24        900.86        91.49 o                         
   7  16  11         98.23        216.07       118.28 o                         
  -6  17  11        197.29         86.08        71.38 o                         
  -5  17  11        212.72        170.93        74.93 o                         
  -4  17  11        678.43        764.23        83.45 o                         
  -3  17  11       3894.76       4268.68       157.93 o                         
  -2  17  11       7526.26       7487.04       415.13 o                         
  -1  17  11       4515.30       4500.61        87.53 o                         
   0  17  11       1083.43       1183.78        88.90 o                         
   1  17  11       4413.31       4853.41       240.78 o                         
   2  17  11       9354.94      10265.41       539.01 o                         
   3  17  11       3523.29       3473.87       297.32 o                         
   4  17  11        826.65        797.93        85.43 o                         
   5  17  11         50.37          0.00        82.21 o                         
   6  17  11        261.12        368.53        79.72 o                         
   7  17  11         95.64         50.37        39.99 o                         
  -5  18  11        826.89        912.24        84.23 o                         
  -4  18  11       1137.53       1355.92       142.86 o                         
  -3  18  11        752.22        675.27        91.57 o                         
  -2  18  11        244.31        251.66       115.45 o                         
  -1  18  11        858.40        854.68        88.66 o                         
   0  18  11       1657.79       1685.92        97.34 o                         
   1  18  11        771.76        752.67        83.96 o                         
   2  18  11        559.93        639.60        82.98 o                         
   3  18  11        775.34        617.97        97.41 o                         
   4  18  11        981.91       1010.99       104.70 o                         
   5  18  11        300.86        210.27        91.43 o                         
   6  18  11         85.31         25.19        76.67 o                         
  -5  19  11        512.56        310.07       129.48 o                         
  -4  19  11       2133.34       2004.33       351.51 o                         
  -3  19  11       1796.34       2002.87       185.83 o                         
  -2  19  11        146.81         -3.49       116.51 o                         
  -1  19  11        377.95        248.14        86.44 o                         
   0  19  11       1003.01       1004.03        91.16 o                         
   1  19  11        671.90        766.15        85.70 o                         
   2  19  11        159.40        100.77        76.16 o                         
   3  19  11       1404.74       1445.07        76.48 o                         
   4  19  11       2257.71       1942.45       326.61 o                         
   5  19  11        474.65        370.18        86.10 o                         
   6  19  11        878.72        357.92       111.84 o                         
  -5  20  11        128.11        -49.70       161.46 o                         
  -4  20  11        498.05        426.76        94.80 o                         
  -3  20  11         74.45        177.03       101.47 o                         
  -2  20  11        535.37        466.62       110.81 o                         
  -1  20  11       1320.78       1261.64       111.90 o                         
   0  20  11       1294.18       1147.98        91.23 o                         
   1  20  11       2101.48       2136.29       145.23 o                         
   2  20  11        440.86        423.77        74.20 o                         
   3  20  11        138.39        128.36        64.88 o                         
   4  20  11        224.85        178.54        80.27 o                         
   5  20  11        116.66         33.45        64.35 o                         
  -4  21  11        228.54        233.31        98.34 o                         
  -3  21  11        102.03         92.55        88.95 o                         
  -2  21  11        521.91        535.58        98.82 o                         
  -1  21  11        848.77        734.92        89.06 o                         
   0  21  11        192.45        159.26        86.53 o                         
   1  21  11       1367.17       1389.74       107.06 o                         
   2  21  11        574.75        543.91        72.71 o                         
   3  21  11        108.66        -10.73        71.08 o                         
   4  21  11        345.60        271.45        76.89 o                         
   5  21  11        528.27         89.00        42.11 o                         
  -3  22  11         13.73         21.91       117.53 o                         
  -2  22  11         50.52        160.37        88.30 o                         
  -1  22  11        825.09        789.98       103.29 o                         
   0  22  11        762.81        532.86        84.17 o                         
   1  22  11       1339.27       1299.74       127.77 o                         
   2  22  11          5.95         40.46        80.76 o                         
   3  22  11        176.76         48.66        82.78 o                         
   4  22  11        242.10         70.55        85.18 o                         
  -3  23  11        184.91         40.38        77.67 o                         
  -2  23  11        381.91        332.04        94.69 o                         
  -1  23  11        475.09        426.67       102.73 o                         
   0  23  11        793.17        720.35       115.72 o                         
   1  23  11        902.39        785.19       194.47 o                         
   2  23  11        345.44        126.91        74.26 o                         
   3  23  11        336.36        110.60        73.87 o                         
  -2  24  11       1134.13       1033.35       241.51 o                         
  -1  24  11        302.90        142.98       101.15 o                         
   0  24  11        374.41         -5.28       104.73 o                         
   1  24  11        373.55        175.81       141.72 o                         
   2  24  11        993.35        330.43       125.13 o                         
   0   0  12      70684.42      76418.32       281.79 o                         
   1   0  12       4055.06       3585.15       159.75 o                         
   2   0  12       6826.34       6332.19       158.47 o                         
   3   0  12        353.38        310.30        50.68 o                         
   4   0  12        776.97        751.20        69.16 o                         
   5   0  12       2939.25       2747.12        89.79 o                         
   6   0  12        462.62        628.51        83.47 o                         
   7   0  12       2938.20       2727.04       177.71 o                         
   8   0  12       1359.39        963.55       214.44 o                         
   9   0  12        301.23        153.75        69.39 o                         
  -9   1  12         92.75         19.16        72.61 o                         
  -8   1  12        334.74        227.05       101.73 o                         
  -7   1  12       1665.50       1507.36       124.10 o                         
  -6   1  12       1123.63       1071.48        86.57 o                         
  -5   1  12       1065.19        980.94        69.69 o                         
  -4   1  12       1235.35       1310.44        60.49 o                         
  -3   1  12       5008.07       4973.88       169.39 o                         
  -2   1  12       4330.83       4207.51       146.39 o                         
  -1   1  12       5284.53       4934.48       141.27 o                         
   0   1  12        432.57        542.10        59.78 o                         
   1   1  12       4991.53       4414.16       204.75 o                         
   2   1  12       6575.14       6313.54       250.24 o                         
   3   1  12       5315.44       5364.66       174.83 o                         
   4   1  12       1502.20       1516.36        67.84 o                         
   5   1  12       1509.02       1459.93        70.85 o                         
   6   1  12        800.53       1046.65        80.72 o                         
   7   1  12       1226.83       1129.17        78.54 o                         
   8   1  12        290.80        253.91        95.98 o                         
   9   1  12         44.35         55.03        67.22 o                         
  -9   2  12       1448.43        953.76       316.54 o                         
  -8   2  12        685.43        718.93        91.45 o                         
  -7   2  12       2509.98       3052.61       100.36 o                         
  -6   2  12       1914.40       1864.76        91.39 o                         
  -5   2  12       4164.55       3540.72       265.02 o                         
  -4   2  12       1545.24       1506.48        57.93 o                         
  -3   2  12       2480.73       2535.19        96.29 o                         
  -2   2  12       3490.17       3358.85       159.53 o                         
  -1   2  12       4661.52       4356.25       164.88 o                         
   0   2  12        395.17        282.37        53.89 o                         
   1   2  12       6330.06       6008.47       189.08 o                         
   2   2  12       2626.55       2434.99        72.75 o                         
   3   2  12       2262.55       2237.67        61.78 o                         
   4   2  12        620.93        537.32        64.21 o                         
   5   2  12       6134.02       6205.64       180.41 o                         
   6   2  12       2461.32       2589.90       106.72 o                         
   7   2  12       1724.95       1889.06        83.52 o                         
   8   2  12        845.38        838.44       124.54 o                         
   9   2  12       1480.51       1407.46       120.97 o                         
  -9   3  12        605.73        359.04       126.16 o                         
  -8   3  12        189.87        108.56       100.64 o                         
  -7   3  12       1000.97        866.54        91.00 o                         
  -6   3  12        958.91       1056.33        87.63 o                         
  -5   3  12       3169.34       3317.52        71.56 o                         
  -4   3  12        431.91        595.68        61.05 o                         
  -3   3  12       5179.37       4873.93       404.59 o                         
  -2   3  12        925.10        872.14        55.29 o                         
  -1   3  12        737.46        766.34        67.65 o                         
   0   3  12       4557.49       6354.16       179.59 o                         
   1   3  12        614.61        689.48        47.93 o                         
   2   3  12        761.16        723.32        48.36 o                         
   3   3  12       4331.04       3985.04       123.59 o                         
   4   3  12        359.99        325.01        67.97 o                         
   5   3  12       2453.77       2393.47        73.89 o                         
   6   3  12       1283.49       1523.84        97.28 o                         
   7   3  12       1416.55       1282.76        94.18 o                         
   8   3  12        278.58        146.99       108.62 o                         
   9   3  12       1014.37        885.23       401.72 o                         
  -9   4  12        923.70        761.38       111.90 o                         
  -8   4  12       2344.49       2689.58       103.80 o                         
  -7   4  12        626.79        700.04        92.83 o                         
  -6   4  12        340.08        304.04        84.20 o                         
  -5   4  12       4472.18       4121.46       141.81 o                         
  -4   4  12       1200.62       1076.57        64.28 o                         
  -3   4  12       1804.21       1762.43       109.26 o                         
  -2   4  12       9209.36       9683.54       188.58 o                         
  -1   4  12      16253.19      16574.00       377.51 o                         
   0   4  12       3360.03       2617.60       338.65 o                         
   1   4  12      15716.95      14880.27       412.29 o                         
   2   4  12       8584.14       8109.90       345.38 o                         
   3   4  12       1879.94       1807.61       117.12 o                         
   4   4  12        914.40        758.15        62.95 o                         
   5   4  12       6128.45       6442.21       249.27 o                         
   6   4  12        441.80        516.97        98.05 o                         
   7   4  12        130.50         40.76        98.62 o                         
   8   4  12       2096.40       2120.73       371.84 o                         
   9   4  12        337.42        215.57        93.10 o                         
  -9   5  12         23.91        -21.32        90.82 o                         
  -8   5  12        374.96        488.76        89.56 o                         
  -7   5  12       1597.50       1551.83       113.46 o                         
  -6   5  12        398.98        547.28        91.25 o                         
  -5   5  12       3246.01       2893.55       188.49 o                         
  -4   5  12       2259.51       2174.33       136.31 o                         
  -3   5  12        533.56        553.75        76.55 o                         
  -2   5  12       2272.66       2212.13        67.59 o                         
  -1   5  12       3616.48       3302.54       208.99 o                         
   0   5  12       1327.57        914.90        45.48 o                         
   1   5  12       2479.41       2130.45        83.57 o                         
   2   5  12       2723.30       2611.33       127.86 o                         
   3   5  12        428.57        445.92        69.45 o                         
   4   5  12       2457.03       2433.16        84.79 o                         
   5   5  12       4007.06       4222.61       202.52 o                         
   6   5  12         98.26        121.87        86.57 o                         
   7   5  12       2095.92       2224.72       238.16 o                         
   8   5  12        333.09        340.85       103.96 o                         
   9   5  12        202.62        225.90        87.78 o                         
  -9   6  12          2.85         10.07       107.81 o                         
  -8   6  12        853.84        721.96       100.15 o                         
  -7   6  12       1368.37       1305.69       112.26 o                         
  -6   6  12       1026.61       1268.74        88.21 o                         
  -5   6  12        883.21        822.55        84.27 o                         
  -4   6  12       2210.67       2221.72       209.22 o                         
  -3   6  12       5854.71       5857.19       241.51 o                         
  -2   6  12        200.97        180.28        61.40 o                         
  -1   6  12       7004.53       6338.23       225.46 o                         
   0   6  12        119.48        134.83        57.36 o                         
   1   6  12      10372.55       8940.06       647.15 o                         
   2   6  12        232.80        164.04        43.90 o                         
   3   6  12       7837.24       7833.53       291.23 o                         
   4   6  12       1635.96       1515.09        91.55 o                         
   5   6  12       1008.29       1036.30        82.18 o                         
   6   6  12       1303.57       1347.16        83.92 o                         
   7   6  12       2544.20       2618.71       237.91 o                         
   8   6  12        753.59        725.41        85.67 o                         
   9   6  12         25.85         86.96        94.25 o                         
  -9   7  12         67.71         -7.34       136.27 o                         
  -8   7  12        961.21        960.09       141.47 o                         
  -7   7  12        315.58        294.30       102.50 o                         
  -6   7  12        279.41        353.36        96.30 o                         
  -5   7  12        551.17        545.34        93.74 o                         
  -4   7  12       2038.64       2056.15       147.04 o                         
  -3   7  12      10250.86      10229.50       346.55 o                         
  -2   7  12       6520.98       6537.49       139.11 o                         
  -1   7  12       8980.98       9016.99       109.13 o                         
   0   7  12        890.22        778.83        55.39 o                         
   1   7  12       7200.44       6790.26       202.15 o                         
   2   7  12       6704.68       6169.75       316.41 o                         
   3   7  12       7590.00       7346.93       304.03 o                         
   4   7  12       2623.42       2539.92       119.26 o                         
   5   7  12       1190.85       1278.42        80.72 o                         
   6   7  12        207.63        293.80        74.79 o                         
   7   7  12        581.49        539.10        86.13 o                         
   8   7  12        582.55        468.16       102.91 o                         
   9   7  12         41.08        -13.44        42.75 o                         
  -8   8  12       2295.77       2402.46       203.15 o                         
  -7   8  12        270.32        276.34        81.89 o                         
  -6   8  12       1527.74       1587.33       114.91 o                         
  -5   8  12       3037.03       3388.18       138.36 o                         
  -4   8  12         23.56         60.98        76.08 o                         
  -3   8  12       2665.05       2606.20        76.61 o                         
  -2   8  12       1413.67       1381.40        66.32 o                         
  -1   8  12       1206.85       1340.76        57.62 o                         
   0   8  12       2944.82       3408.64        88.55 o                         
   1   8  12        729.40        733.10        74.39 o                         
   2   8  12       1619.12       1603.83        63.95 o                         
   3   8  12       3310.21       3293.15       170.09 o                         
   4   8  12        208.63        236.75        66.31 o                         
   5   8  12       2050.10       2057.03        88.10 o                         
   6   8  12       1022.31        972.15        83.88 o                         
   7   8  12        364.84        364.63        85.15 o                         
   8   8  12       1773.30       1890.44       346.09 o                         
  -8   9  12       1281.36       1611.57       164.52 o                         
  -7   9  12       1139.41       1280.75        94.47 o                         
  -6   9  12         20.73          1.65       100.96 o                         
  -5   9  12         57.04         25.01        94.31 o                         
  -4   9  12       6112.43       7153.21       262.28 o                         
  -3   9  12       2419.21       2399.01        65.90 o                         
  -2   9  12       6980.61       6776.48       406.02 o                         
  -1   9  12       3146.54       2892.34        73.71 o                         
   0   9  12       4840.27       6110.71       154.94 o                         
   1   9  12       4642.55       4362.45       170.50 o                         
   2   9  12       4636.20       4163.57        91.98 o                         
   3   9  12       2951.81       2847.96       134.10 o                         
   4   9  12       6163.53       6053.41       268.88 o                         
   5   9  12          2.45        148.37        86.49 o                         
   6   9  12        263.06        260.17        88.21 o                         
   7   9  12        768.51        862.08       141.76 o                         
   8   9  12       1245.18       1401.97       260.10 o                         
  -8  10  12         75.24        -11.82        92.15 o                         
  -7  10  12        442.64        348.26        88.49 o                         
  -6  10  12         91.98         -4.49       107.70 o                         
  -5  10  12       1047.65       1218.75        97.69 o                         
  -4  10  12       2060.99       2300.97        95.53 o                         
  -3  10  12        562.54        528.73        74.45 o                         
  -2  10  12       1736.38       1632.59        85.32 o                         
  -1  10  12       4659.13       4613.50       147.96 o                         
   0  10  12       2400.82       2567.18        80.12 o                         
   1  10  12       4540.01       4378.64        79.21 o                         
   2  10  12       3057.82       2824.01       124.56 o                         
   3  10  12        703.97        583.92        72.14 o                         
   4  10  12       1725.42       1692.11        82.23 o                         
   5  10  12       1008.31       1188.98        85.54 o                         
   6  10  12         57.85         87.77        80.70 o                         
   7  10  12        430.75        411.70        80.83 o                         
   8  10  12        108.09        147.09        78.19 o                         
  -8  11  12       1794.50       1261.45      1012.96 o                         
  -7  11  12        492.50        248.77        83.17 o                         
  -6  11  12       1051.67       1018.58       105.06 o                         
  -5  11  12       1405.33       1540.46       112.30 o                         
  -4  11  12        779.84        925.74        95.21 o                         
  -3  11  12        796.24        803.05        91.12 o                         
  -2  11  12        123.00         96.15        57.67 o                         
  -1  11  12        206.61        126.04        64.62 o                         
   0  11  12        783.75        777.72        65.96 o                         
   1  11  12        146.23        135.83        74.76 o                         
   2  11  12        116.26         47.90        76.62 o                         
   3  11  12        685.81        644.16        70.58 o                         
   4  11  12       1131.23       1171.20        77.96 o                         
   5  11  12        935.22       1057.66        81.32 o                         
   6  11  12       1838.92       2051.92       161.28 o                         
   7  11  12        856.51        685.96       176.13 o                         
   8  11  12       2298.96       2243.80       527.76 o                         
  -8  12  12        715.27        612.48       134.99 o                         
  -7  12  12          7.29        -84.82        84.82 o                         
  -6  12  12        335.41        214.46       134.73 o                         
  -5  12  12       2348.95       2661.24       163.87 o                         
  -4  12  12        653.72        719.15       109.39 o                         
  -3  12  12       1004.24       1139.00        98.14 o                         
  -2  12  12       1550.09       1422.48        64.65 o                         
  -1  12  12        556.81        481.41        69.54 o                         
   0  12  12      10090.38      10960.59       323.37 o                         
   1  12  12        639.34        507.88        71.23 o                         
   2  12  12       1812.91       1853.51        80.05 o                         
   3  12  12        366.33        387.30        86.64 o                         
   4  12  12       1958.61       2262.65       141.50 o                         
   5  12  12       2619.71       2918.69       179.20 o                         
   6  12  12        426.65        496.35        74.11 o                         
   7  12  12         27.39         89.52        86.59 o                         
   8  12  12        546.12        309.81        82.43 o                         
  -8  13  12        244.23         89.71        47.03 o                         
  -7  13  12        523.64        542.76        85.18 o                         
  -6  13  12       1592.34       1917.14       200.29 o                         
  -5  13  12       1230.59       1481.95        93.44 o                         
  -4  13  12        708.62        687.63       109.40 o                         
  -3  13  12       1269.22       1449.55       112.29 o                         
  -2  13  12        357.32        230.13        67.00 o                         
  -1  13  12       2166.12       2242.03        82.89 o                         
   0  13  12        250.48        257.56        65.49 o                         
   1  13  12       1409.87       1286.34        70.82 o                         
   2  13  12        322.10        361.65        70.98 o                         
   3  13  12       1212.56       1244.08       102.55 o                         
   4  13  12        206.87        165.04        76.50 o
[truncated: 329,914 more chars]
